# Supplementary material for: Epigenetic landscape change analysis during human EMT sheds light on a key EMT mediator TRIM29
Source: Oncotarget. 2017 Oct 9;8(58):98322–35. doi: 10.18632/oncotarget.21681 (PMC5716732; doi:10.18632/oncotarget.21681)
Supplement: Supplementary file 2 [file oncotarget-08-98322-s002.xlsx]

## Sheet: Sheet1
Supplementary Table. 1 Genes of chromatin accessibility change during EMT
Day2		Day8		Day12
Increase	Decrease	Increase	Decrease	Increase	Decrease
ACP1	PTPRJ	USP14	MT1F	NIPA2	TAX1BP1
SH3YL1	BCAP31	SEMA6B	ASAP2	KCNC1	KIAA0513
AMZ2	ABCD2	FOXM1	UBR1	GBF1	MGC14436
BDNF	ACACA	C12orf32	GNPAT	DGKI	ZNF195
CACNA1C	C14orf119	NME1	C1orf131	TMEM104	TPMT
DNASE1L1	ACOX1	NME1-NME2	RP2	NAT9	KDM1B
HNRNPD	BCYRN1	B2M	PTMS	TAF8	ARG2
RFXANK	ACVR1B	NFATC2IP	TAX1BP1	SEMA6B	KIAA0494
LOC729991-MEF2B	AGR2	FAM169A	LSM7	TMED5	BTBD11
MSH5	C6orf217	ME2	SPPL2B	TMEM177	RAB24
NCRNA00188	ALDH3B2	BPHL	C17orf85	CSDE1	PKP3
SNORD49B	C14orf156	ACTR3	PTPN22	PCBP2	CDC42SE1
NUP98	ASB9	HDAC4	KIAA0513	NME1	MLLT11
PGAP2	ASFMR1	OPN1SW	MGC14436	NME1-NME2	CD164L2
SH2B1	ATP2B4	VEGFA	MGC45800	C1orf180	CUBN
SHMT2	MCF2L2	SSR3	STOX2	ZNF131	KRT5
LRRC48	BAZ1A	LOC285692	GPATCH3	MTRR	NRG4
TOM1L2	BCAP29	COPZ1	DVL3	FASTKD3	ACOT7
ASTN2	BCKDHB	HRASLS5	CRIM1	CASC5	DULLARD
VEGFA	BHLHE40	PLK4	NPHP4	GTF3C1	ZEB1
ZNF260	BLCAP	TARDBP	CLCN3	KIAA0556	LOC220930
ZNF438	BLOC1S2	MRPS12	ZNF142	PPP1R15B	ERBB2
BCCIP	BRE	SARS2	BCS1L	DGKZ	RASSF6
GABPB1	BTF3L4	FBL	FNBP1L	RNF34	ZNF397OS
PLEC1	C10orf58	CHD8	PUSL1	TMCC2	TMPRSS8
SUPT5H	MRGPRG	AKAP8	ACAP3	KATNB1	FBLN2
E2F6	C11orf63	FOS	TICAM1	FAM169A	C1orf210
ALG3	BTG4	COX18	ZNF195	MRPL3	GPR56
RETSAT	FOXM1	ADAM10	SUPT4H1	PGK1	MIR2110
EXOC7	C12orf42	LOC284232	TPMT	KDM4A	C10orf118
FOXM1	TDP1	CHURC1	KDM1B	VPS13B	PGBD5
GDPD1	SERINC4	LSM14B	VPS18	MOSC2	LSM2
IMMT	C16orf73	C19orf40	PTTG1	KHDRBS1	PCDHGA4
ING4	C1orf212	CCDC123	ARG2	FMNL3	PCDHGA12
C13orf23	C21orf56	TCF7L2	KIAA0494	COL7A1	PCDHGA11
NIF3L1	LOC150381	RBBP5	SMAP1	TAF3	PCDHGA9
NME1	CACNA1A	SCAP	A2M	ZBTB11	PCDHGA1
NUP62	CACNA1I	MYH10	CNKSR1	LOC100009676	PCDHGB1
SNHG3-RCC1	CALCR	DYNLT1	CCM2	ATG2A	PCDHGB6
SPAG11B	CALD1	C7orf10	HTR4	RGMB	PCDHGC3
SUMF2	CASZ1	C7orf11	SELPLG	CXorf48	PCDHGB3
ZMYM5	MIR423	AGBL5	BTBD11	CDC42EP4	PCDHGB7
BAT3	CCM2	NUBP1	RAB24	HLA-B	PCDHGA6
C1orf124	CCNY	MED23	LACE1	CHFR	PCDHGA8
RPN2	CDK1	DYNLL1	C3orf67	ME2	PCDHGA10
C21orf66	CDK12	C11orf30	TNXB	HS3ST3B1	PCDHGA5
RPS27A	CNNM2	RNASEN	GPC6	SCML1	PCDHGB4
CBFA2T2	COG5	C5orf22	SELK	CHCHD1	PCDHGA3
CCHCR1	COMMD9	RNF138	ZSCAN16	ANK3	PCDHGA2
WASF1	CSRP3	ALG3	ARAP1	TMEM60	PCDHGA7
CDC7	CTNNA3	ECE2	PKP3	PHTF2	PCDHGB2
CKLF	CWC22	XAB2	KLHL31	CRIM1	PCDHGB5
TAF6	CXCL14	LOC100131801	CDC42SE1	PRKAA1	SMPDL3B
COG6	CYP4F11	SUV420H1	MLLT11	MTERFD1	DPP10
COL4A5	DDX19B	NOL12	RPL23P8	PTDSS1	ZMYND11
CREBZF	DHX16	EDEM2	TMEM41B	RPAIN	RAB43
DSN1	DLGAP5	TP53BP1	UPF2	NUP88	CNR2
LOC404266	DMD	INPP4B	HIST1H3H	ZEB2	SLITRK3
KBTBD4	DOHH	SNTB1	COPB1	FNTA	JUP
NDUFS3	DSC3	CSRP2	TMEM79	MOBKL1B	SERPINB13
LSM3	TSPYL1	GOLGA3	MAPK15	ACTR3	UBE2Z
MKNK1	EIF2AK1	SYDE1	CNTF	C7orf50	TFAP2A
MRE11A	EIF2C2	ERCC2	ZFP91-CNTF	C22orf41	LIPG
POLDIP3	EPS8L1	NOP56	TAPBP	FAM192A	CHCHD6
PPM1B	ETNK1	MIR1292	ZNF486	RSPRY1	LAMC2
PPP1R9A	EVC2	UBE2I	AMMECR1	HCCS	ZNF513
SLC39A7	CHP	C6orf218	NAA15	HDAC4	GRB7
SMC6	FAF2	SCAMP5	KRT80	SRPK2	SCP2
TSEN2	FAM122B	MED8	CD164L2	DNAJB1	PLB1
ZWILCH	FAM18B2	C1orf84	CHRAC1	FLJ45983	FGFBP1
ALG5	C11orf1	PDXDC2	C9orf109	C16orf72	MSMB
PSMD10	FGF13	ING1	C9orf110	CCDC88A	TMC4
ATP2C1	FOLR1	LOC552889	C11orf2	MGP	ARSK
BANP	FOSB	ANKRD55	TM7SF2	RTN3	TTC37
BRD4	FOXRED1	TBCK	CUBN	UBXN1	PPP1R13L
C10orf84	GABPB1	FBXO31	EXTL3	PPP4R2	KIAA0182
CEP120	LOC100129387	MAP1LC3B	DLX6AS	ATP8A2	KIAA1026
CKS1B	GDAP2	EIF5	LOC730755	FTSJ1	TASP1
ARNT	GNAL	NHSL2	LOC285830	TAPBP	VTRNA1-3
DHX16	DKFZP434H168	RGAG4	LOC100129716	DLK2	SEMA6A
FAM60A	GREB1	RAB11B	ARRDC3	LYRM5	TMEM30B
FAM98B	GRHL3	R3HDM1	TLCD1	CASC1	DCHS1
FXYD5	GRIK2	ZRANB3	RABAC1	GPX4	OVOL1
HIST1H2AD	GTPBP8	SELO	ZDHHC15	PET117	ICA1L
HNRNPC	HAS2	HNRNPC	CCT6B	HAS3	SLC25A36
POP1	HDAC9	BBX	ZNF830	UPF2	GRHL3
IFT74	HMGCS1	C10orf84	KRT5	ANKS1B	LAMA3
KLF6	HMGXB4	PPPDE2	NRG4	GTF2H5	F2RL1
LRRC27	ENOPH1	XRCC6	TAGLN3	SERAC1	HECW1
TNNI3K	HOXA3	KCNQ1OT1	RPL10	CENPH	CLCN6
LRRN3	HOXC4	KCNQ1	PCGF5	ID2	MTHFR
MAP3K7	IDH3B	ST6GAL1	ZNF581	VEGFA	DPP6
MAPRE2	IDS	PLAGL1	MGC34034	C19orf10	PA2G4
MEST	IFRD1	RETSAT	GGT6	DNAJB6	BAIAP3
NHLRC3	IFT88	ELMOD3	COMMD6	PRDM1	CRYM
GRK4	NTRK1	ID2	STC1	HGD	NCRNA00169
NOP56	IRF6	SP2	YIF1B	LOC285692	MKL2
NTM	IVD	CREBZF	C19orf33	FARP2	FAM96B
NUMB	KCNMA1	BST1	DDX19A	WHSC2	CES2
PTK7	GTF3C1	YPEL2	ACOT7	SPG20	MFSD8
QKI	KIAA1712	CEP120	ANKS1B	COPZ1	C4orf29
RBPJ	KIAA1949	BRD4	HES7	BPNT1	CIITA
RGS4	KIAA1967	SPATS2L	TRIM29	HRASLS5	CCDC162
SLC25A11	KLHL13	BCAS3	ZEB1	RSBN1	HLA-E
ORMDL2	KLHL7	DPP9	LOC220930	MLF1IP	PTPRN2
SCML1	LAMA3	VEZT	SBDSP	ZFHX4	NETO2
SLC8A3	LIG4	NOMO3	TYW1B	LOC100192378	F11R
TCERG1	LIN7A	SMG5	ABLIM1	LOC100129716	PSEN1
SDHD	NCAPH2	TMEM79	SLC16A14	ARRDC3	EGFR
TMEM106C	LMNA	KLK1	GLCCI1	ATAD3C	ATMIN
TMEM44	LNP1	EIF4A3	ERBB2	SMAD3	EPHA1
TP73	LOC100128675	PHC3	RSRC1	KCTD5	TRAK1
TRAPPC5	LY6E	GINS1	GAR1	SNORD93	SF3B14
FAM134C	LOC388796	WDR77	C7orf49	PALM3	RPIA
UBE2I	LOH12CR1	ATP5F1	FAM54A	SLC16A12	KRT18
ZNF138	LYSMD2	REXO1	C4orf41	ALS2CR4	GPR3
ZNF271	MAD1L1	S100A12	RWDD4A	CCDC63	STAP2
ZNF566	MED18	TAF4B	WDR5B	RNPS1	NUDT22
ZNF638	MEOX1	RPN2	RNF185	CST9	TRPT1
42065	H19	C20orf132	RASSF6	LHX8	AP1M2
WDR77	MKS1	TSPYL4	DOCK8	CEP192	DGUOK
BCL11A	NCAPD2	AGRP	C9orf66	KIAA1609	OCA2
BCL2L11	MTERFD3	LOC255025	TMPRSS8	KIF15	TRIM6-TRIM34
BCLAF1	MTHFD2	FBXL15	NUP205	KIAA1143	TRIM34
C12orf65	MGC23284	LRRC28	RALGAPB	MRPS12	PI4K2B
C13orf1	MYB	EIF5A	FBLN2	SARS2	RPS27A
YIPF2	MYST3	BLM	TPD52L2	CCDC151	C2orf63
MED8	NARS2	CACYBP	C1orf210	PRKCSH	RABEP2
NFYA	MRPL51	TNFSF10	RNASE7	CDH11	EEF1E1
C7orf10	LOC152217	NUP35	GNAI3	HMGN5	GOLPH3L
C9orf130	NGDN	NKAP	ARHGDIB	SH3BGRL	MEX3D
CACYBP	NHSL1	ITPRIPL2	TNK2	FBL	IVD
DRAM2	NKX2-1	NKX2-2	CLASP1	GBAP1	ERRFI1
CLASP1	NONO	ERICH1	GPR56	UBA52	TRAF3IP2
TXNRD2	NOP56	CHCHD6	PODNL1	C10orf76	MBD6
GALK2	GPSM3	THRB	DCAF15	UBXN11	DEPDC5
PRKG1	NR3C1	NAV2	NRM	C14orf143	BAT1
EDEM2	NRCAM	USP30	MIR2110	AKAP8	SNORD84
FNBP1L	OSBPL3	HLA-G	C10orf118	FOS	PLEC1
FTSJ1	OSBPL9	GDPD1	UBE2W	WDR8	FUT1
RECQL	OSMR	RBM39	PLD6	SON	FAF1
H2AFJ	PACRGL	OSBPL1A	ZNF846	GART	ANKFY1
HNRNPUL1	PAK3	ZFAND3	TMEM57	IKBKG	EHMT2
HOXC4	PAX7	STIP1	WDR46	G6PD	HDAC4
DZIP3	PCDH9	SLC25A11	PFDN6	UQCRFS1	LNX1
LARP7	LOC282997	RNF167	IPMK	MIR636	AP1S3
LAS1L	PDLIM5	CCNI	GPR157	SFRS2	WWP2
XAB2	PDPK1	TTLL4	RIPK2	MFSD11	HCG18
RPL26L1	PECI	CHD6	TMEM120B	EFNB1	TRIM39
MAP4K1	PFN4	NKRF	GRM7	LOC284232	SYT8
MTBP	PHACTR4	RGS7	PCDHGA4	LOC100144603	ZNF721
OGDH	PIK3R4	BANP	PCDHGA12	CHKB-CPT1B	PIGG
LOC284900	PIP4K2C	HIST1H2BN	PCDHGA11	CHKB	CST6
ZBTB4	PLA2R1	HIST1H2AK	PCDHGA9	ANKRD28	LIN7B
PRC1	PLD3	SFPQ	PCDHGA1	DHRS7	PTP4A1
NCRNA00167	PMEPA1	ERGIC2	PCDHGB1	CHURC1	DDX5
PRKD2	PON2	PAOX	PCDHGB6	LSM14B	CCDC45
PRMT1	MRPS18B	PTEN	PCDHGC3	SLC8A1	TBCE
TRIM35	PPP2R5C	KILLIN	PCDHGB3	ARL6IP6	PDK2
PTPRN2	PPT1	PPFIA4	PCDHGB7	PRPF40A	CLP1
SNORD45C	PRDM2	ATP2C1	PCDHGA6	SEC61A1	PYCARD
RAD51AP1	PRELP	ZBTB3	PCDHGA8	CHCHD6	HSP90AB1
RAD51L1	PRNP	RAB6A	PCDHGA10	TSNAX-DISC1	AFAP1L2
RARA	CCT6A	SYNPR	PCDHGA5	TSNAX	AJAP1
C6orf211	PTK2	GTF2F2	PCDHGB4	C2orf73	LOC100132111
PKIB	PTPN3	USP13	PCDHGA3	TCF7L2	RPS3A
SETDB1	PUS7L	KIAA1609	PCDHGA2	CREB3L2	C20orf151
SLC35A2	IRAK4	CRTC2	PCDHGA7	PPWD1	ZNRF1
SLC39A10	PVRL4	SLC8A3	PCDHGB2	CENPK	SEZ6L2
SMARCC2	RABEP1	IPO11	PCDHGB5	TMEM48	ZNF607
SMG7	RAPGEF3	DHX16	ZBTB24	WIPI2	FXYD3
C20orf72	RFX5	LAMA4	LOC100134713	TGFBR3	MFSD4
WDR16	RGL2	CPSF1	NDUFB2	VIM	ABCC2
TDP1	RNF103	TLE6	SMPDL3B	PRKACA	C4orf3
THRB	RNF14	IFT74	CDH18	PTPN12	PDE4DIP
TMEM79	RNF214	HN1L	ZMYND11	HNRNPA2B1	DLG4
SMG5	RNF5P1	AARS	CDC20	CBX3	ACADVL
DSE	RPL14	AURKA	STYK1	MYH10	GSG1L
KCTD10	RUNX1T1	CSTF1	RAB43	C16orf75	TRIM15
WDR47	RUNX2	NOMO1	SH2D2A	TXNDC11	IMMP2L
WRB	SAMD13	CDS2	NTRK1	DYNLT1	SLC16A14
PPPDE2	SC5DL	PCNA	C4orf27	SLC26A2	ZNF133
ZMYND8	SCOC	COPS3	BCL6B	LMNB1	IFRD1
ZNHIT1	SETDB1	NOC4L	NDUFAF2	C7orf10	WDFY1
PLOD3	SDCCAG10	DDX51	ERCC8	C7orf11	FGFRL1
ABCF1	PRR11	CPLX2	MIR1977	CLN3	DIRC3
AGBL5	SKP2	ETV5	PCSK6	HDAC7	FOXA1
AGPAT1	SLC18A1	CNIH	CNR2	KDM4B	C19orf21
AKTIP	SLC22A18AS	MPRIP	IVNS1ABP	RPS29	FAM83B
ANAPC7	SLC26A7	SFRS2IP	JUP	ARHGEF10	STAB2
AP1M1	CREB3L4	TXNDC11	SERPINB13	MED23	TMED9
MRPL54	SLC39A10	MALAT1	NCEH1	MIR2117	ZNF658
BBX	SLC6A15	SUFU	UBE2Z	DYNLL1	MDGA1
BCAS3	SMARCAD1	AKTIP	SPATA7	CALU	LRP4
BCL6	SNCA	C6orf114	MLLT4	SNX1	RHBDL1
BLM	SNHG3	GFOD1	TFAP2A	C20orf43	USO1
BPNT1	NCRNA00219	MAML2	LIPG	GLTP	ARID1A
ASCC1	ZWILCH	LIMS1	LRP1	PCNA	SEC14L5
HSPB6	SNRNP200	C16orf62	LAMC2	RNASEN	PSMB8
C19orf6	SORBS1	MTF2	GRB7	C5orf22	HLA-DQB1
LOC100133612	SPHKAP	LRRFIP2	PURG	IDH1	CEACAM19
C1S	ST3GAL3	HIST1H2AE	WRN	TSPAN17	SVIL
C9orf72	STARD8	HIST1H2BG	VSX1	ZNF83	HSH2D
CACNA2D2	STK16	MSI2	FMO2	COBRA1	ANKRD22
CADM1	STYXL1	HMG20A	FOXP1	DSCAM	IGF2BP2
CALM2	SYF2	HSD17B8	RAD51L1	SFRS6	CBLC
CAMTA1	SYNE2	SLC39A7	NDUFB7	TAF9B	KREMEN1
CASC3	SYTL4	CHFR	RAB3GAP1	ALG3	CHST6
C19orf40	TCP1	RPS18	IGFBP5	ECE2	IFT52
C10orf105	TFAP2A	ZNF789	ZNF513	LRPAP1	KRT8
CDK12	TIGD1	ANAPC7	PSME2	C12orf23	AXIN1
CDKAL1	TINF2	ZBTB4	RNF31	GFOD2	CARD10
CHURC1	TMEM217	POLR2A	MUDENG	SUV420H1	KLKBL4
CSNK1E	TNRC6C	FAM134C	EXOC5	NOL12	CCDC113
NMT1	TPH2	TUBG1	C3orf74	TSPAN9	ABLIM1
AP4B1	TRAPPC9	DST	PPP4R4	SLC48A1	RNF185
NOC4L	TTYH1	HIST1H2AC	SNAPC1	ZNF175	NOP58
ZFYVE19	TULP4	HIST1H2BC	SLC25A3	ZNF394	SNORD70
DOHH	UBQLN1	GNAT3	LOC100134368	KIF22	ERBB3
MOCS3	MBTD1	HSPB6	TMEM69	AKT1S1	ITGAM
EID2	VIP	C19orf55	CACYBP	NAP1L1	KRT6A
EIF5	DNAJC30	NPM1	KLK5	MYO1B	PVT1
EPSTI1	WIPF1	LEO1	BPNT1	FBXW10	A2ML1
ERCC2	C1orf122	C17orf80	PLB1	PHF13	THBS2
MIR1908	ZFAND5	FAM104A	PRKCB	P4HB	ESPN
FAM135A	ZNF365	ABCF1	FGFBP1	SNTB1	LPIN3
FAM193B	ZNF460	TNNI3K	MSMB	C21orf33	TRIM56
FAM98A	TBCD	FPGT	CAMTA1	GTF2IRD2B	CLDN1
FKBP3	SNX19	LRRIQ3	RPAP3	CAPN5	SLC5A1
FBXL15	TBR1	DSE	PDXDC2	COMMD6	NTNG2
FBXO5	ARHGEF10	TSPYL1	COL4A5	CSRP2	MAML3
FCHO2	YTHDC1	DPP10	COL4A6	ARHGEF6	TSPAN33
FLAD1	ATG10	ZNF285A	FBXO16	BCAS4	ZP4
FLCN	CCDC94	MCM6	TMC4	RNF170	LOC100130331
FRMPD2	KCNQ2	NECAP1	SERPINA7	DPCR1	CCDC19
GPR108	TNKS2	WFS1	IFT88	SNORD50A	IL1RN
GRB2	RG9MTD1	PROL1	DCAF10	SNHG5	PRNP
GRM1	TRIM7	C1orf109	FRYL	USP12	MGST3
GRPEL2	FLJ33630	STARD13	C20orf43	MIDN	FHOD1
SERAC1	SLC12A2	EIF4A2	AKAP13	SYDE1	C1orf74
HELLS	KIF15	SNORD2	ARSK	FAM180A	TBCD
HIST1H2BJ	KIAA1143	TRIM35	TTC37	HSPA6	GRHL2
HIST1H2BN	SNORD83B	PTK2B	TRIAP1	ARSK	IGF1R
HIST1H2AC	RPL3	VTI1A	GATC	TTC37	PLCZ1
HIST1H2AE	THOC4	ZDHHC6	HOXD11	CIRBP	MACC1
HNRNPAB	ANAPC11	MON1B	C14orf166	C19orf23	CRADD
HNRNPL	SERTAD2	INTS5	CPEB3	LENG1	TMEM44
TTC9C	THUMPD2	PMS2L4	CISD1	YWHAH	SYT1
HSPA1A	LETMD1	STAG3L4	KPNA3	C22orf24	SKAP2
LRRC42	CUBN	TTBK2	C7orf42	KPNB1	PTPN12
IER3IP1	EXTL3	CAMTA1	CTR9	NOP56	NMNAT3
IL20RB	WASL	TNRC18	TSNAX-DISC1	MIR1292	C1orf51
JMJD5	ELL2	CDK12	TSNAX	UBE2I	PNMAL2
KDM3A	NRG4	ADAT2	HPCA	NADSYN1	CDH13
KDM5C	KIAA1609	PEX3	PDHB	ZNF438	RAB17
DFFB	STC1	C8orf79	C6orf155	CNO	CBFA2T3
KIAA1949	DIP2C	BCAR1	GPR133	TNFRSF19	ALDH9A1
KIF1B	GNAI3	FAM98A	CALY	MEAF6	HSPA12B
KRTAP2-4	MRPL33	MOBKL1B	PTGR2	MED8	SHROOM3
LIG3	PODNL1	LOC285419	NLGN4X	C1orf84	WDR93
UBE2M	DCAF15	HIST1H4E	ESRP2	SS18L1	PEX11A
LOC552889	RNF150	RECQL	SPG20	PSMA7	DNAJC10
MRPL10	INPP5B	GOLT1B	STARD5	ZFAND2A	BRE
SHARPIN	GRM7	GIN1	CCDC46	SSBP2	RBKS
FBXO31	ITFG3	GRK4	ENOSF1	RFTN2	LOC100302650
MAPKBP1	ZC3H13	NOP14	KPNA1	MRPS34	HCG4P6
MARS2	NCEH1	KDM3A	DDX52	NME3	SVIP
MARVELD3	SPATA7	HNRNPR	HPCAL4	EME2	KSR1
MED18	MLLT4	FOXC2	METTL14	POP7	WDR8
MED23	FMO2	CLSTN2	VWA5B2	HIST1H2AI	IRF6
ATF2	NDUFB7	TOM1L2	PSMB2	HIST1H2BL	NCRNA00093
MMP16	ZNF513	LRRC48	PPP1R13L	COQ3	DNMBP
MOCS2	MYH10	GPR37	BCL11A	C4orf33	ARHGEF3
MPRIP	SLC25A3	NOMO2	KIAA0182	SCLT1	LOC285629
MRPL17	KIAA1024	PACS2	KIAA1026	CTNNBL1	SLC25A21
MRPL22	SERPINA7	TBC1D12	ANO10	ETV5	NUP153
HELQ	TTC37	C10orf4	IGSF8	ASAP3	MARVELD3
MRPL13	ARSK	C10orf46	CNPY1	VAMP4	HLA-DPB1
MYOF	TRIAP1	ALOXE3	GPRC5B	TARBP2	PRC1
N4BP2L2	GATC	AP2B1	SOX15	MAP3K12	FAM160A1
NDUFB4	HPCA	OSTC	CMIP	ACP6	RPL39
NF1	DDX52	WDR6	TGM5	VTI1B	SPRR1A
NIPAL3	CNPY1	NDUFS7	TASP1	ZCCHC14	RAB39
NOL12	FOXP1	LSM3	STX7	NEK4	EXPH5
NOMO2	DCHS1	XPC	GLT25D1	TUFM	UBLCP1
PRRG2	E4F1	SCAI	HLA-DQA2	TBCK	CDH15
NUAK1	CDH11	CBFA2T2	CBLC	PON1	PPAPDC2
OSBPL1A	ARPP-21	CHUK	LOC283332	SERTAD3	C9orf68
PDRG1	HECW1	2015-03-02	VTRNA1-3	HERC1	PRKCZ
GNRHR2	GTF2H4	C13orf39	STAT6	MPRIP	RNF43
PKP2	CORO1C	SMG7	IPO4	FN1	DDIT4
POLR2E	SNAPC1	MLEC	SEMA6A	UGT3A2	SPIN1
PPFIBP1	CCDC162	TP63	RABIF	FBXO31	ULK3
PRKAA1	PSMD6	TTC9C	THSD4	MAP1LC3B	ZFYVE9
DDX25	F11R	HNRNPUL2	TMEM30B	FANCF	PVRL4
GTF2E1	METTL7A	NHEJ1	DCHS1	GPR98	SPAG9
RBM39	IPO11	USP42	ATP10D	DOK4	BRI3BP
C11orf71	GRIN1	ELP4	LRFN5	CAV1	UBXN11
RELT	HSPC157	IMMP1L	OVOL1	SART3	PSMF1
C7orf13	BCL6	PPM1B	ICA1L	ISCU	ITGA2
RP2	DGUOK	OTUD6B	CCDC102A	EIF5	VWA3B
RPL41	HS3ST3A1	PPP2R5A	SUOX	NHSL2	TYSND1
RDH10	PELI1	UBE2F	ANG	RGAG4	PPFIBP2
VPS52	TRIM6-TRIM34	SPRY4	RNASE4	SIX2	DSC2
NDUFA7	TRIM34	POLR2E	AMPD3	DGCR6	PLEKHG5
RPS6KC1	CD164L2	NEAT1	GRHL3	RAB11B	DHRS13
RPTOR	FLJ41603	PRMT1	INTS9	R3HDM1	RPLP0
RSPH4A	LOC100128191	ANK2	HMBOX1	ZRANB3	SLC39A2
RTEL1	TMPO	ZNF554	SVIP	SRI	MAP4K1
SAMD4A	EDEM1	CENPT	MGAT1	SELO	TMPRSS13
SCAND2	TCERG1	BTBD10	LAMA3	NDUFA6	HCCA2
SDR39U1	UBA5	CAMK2A	PACRGL	PPCDC	DUSP8
PLEKHJ1	MIR320D2	PPFIBP1	GOT1	MTMR12	HAUS5
SFRS18	C14orf23	PWP1	CDH11	STIL	HOOK2
DYNLL1	MAPK15	RAPGEF4	GPR125	PLK4	ST5
SLC39A3	ZNF133	DFFB	GGA1	RABGGTA	YOD1
PRMT7	FAF1	KIAA0562	C18orf45	KLF6	KCNIP2
SMAP1	HNRNPA1	PPIA	ZNF70	RPP40	ADAMTS18
SNRK	HNRPA1L-2	HBA1	ARPP-21	BBX	UFSP1
SPRY4	CBX5	RNF26	HECW1	ATP2A2	ACHE
SPTBN4	SHCBP1	TUBA1A	CLCN6	BRI3	STAR
SUV420H1	CHD1L	CLINT1	MTHFR	ORMDL3	GPR120
TMEM143	PEX13	UGDH	PRKAB1	C10orf84	HES7
TBC1D12	PUS10	ST3GAL5	GTF2H4	PPPDE2	SFRS8
TFG	CAMTA1	JMJD5	SYNGAP1	XRCC6	ELF3
THADA	MIIP	SHMT2	ASCC2	USO1	DENR
TIA1	LIN7B	C14orf21	GCNT3	SLC25A37	POLR1D
TLE6	TBC1D16	DHRS1	PA2G4	MYLIP	LNX2
TMEM194A	AJAP1	TMEM161A	PMEPA1	RDH5	SH3RF2
TMEM30A	KIAA0146	ZBED5	PSMC6	BCAP31	C12orf48
TMEM45A	RPS3A	STAM	BAT3	ABCD1	CMIP
TNFAIP8L1	SEZ6L2	HBXIP	ABHD13	C17orf37	TMPRSS4
TRAFD1	AMOT	C16orf53	LIG4	ACTR10	TMEM27
ZNF547	KCNIP1	LRRC27	BAIAP3	RNF5P1	CDH1
TRIB2	VANGL1	MTMR8	CRYM	RNF5	EPHA2
ARSK	ABCC2	SLC33A1	NCRNA00169	AGPAT1	PLEKHF2
TTK	C4orf3	CD96	UBR7	ST6GAL1	SPAG1
UGGT1	GSG1L	ABCC1	C14orf142	PLEKHH3	PIK3R4
UQCC	SLC35B4	TFAP4	UBN1	C1GALT1C1	RGL2
VPS24	GLRA1	C2orf34	GLYR1	SHC1	SLC37A3
VPS53	C7orf28B	C20orf96	MKL2	CKS1B	HRNBP3
ZBED5	THAP1	KIF13A	ZCCHC8	MED28	SNX19
ZDHHC9	C16orf80	ERCC6L	CORO1C	PTGR2	HCG22
ZNF414	FOXA1	PIN4	ZNF816A	TRMT2A	SNN
ZNF444	SLITRK2	USP21	FTSJD1	RANBP1	VAC14
R3HDM1	IFNGR1	FAM76A	FKBP5	RETSAT	NR4A3
ZSWIM1	LRP4	DPT	ADAT3	ELMOD3	TBR1
FAM169A	USO1	ASNSD1	SCAMP4	NCAPD2	PYROXD1
KPTN	RAET1E	NUBPL	EIF4E3	MRPL51	GADD45GIP1
DCBLD2	KIF26B	SCAND2	NOP10	ZFYVE20	PTPRB
BAI2	NECAP2	WDR81	NFE2L1	SAP130	GPR110
SLC4A1AP	RNF149	WASF1	KL	CLTC	LOC100128542
FANCC	RTN2	CDC40	C4orf3	SLC4A7	NRP2
EMX1	TUBB1	HNRNPUL1	LRRC37A3	UNC5D	DHRS3
NRG4	IGSF9B	FLJ32065	FAM96B	CDC7	MBNL2
SH3RF3	HEY1	NCRNA00188	CES2	C16orf35	LOC100133991
MTCH1	SLC9A10	SNORD49B	DSCR9	TSKU	EML2
ZNF254	NUP107	SNORD49A	ZNF493	CLEC3B	SH3BP4
FGD4	GCN1L1	BMS1	C19orf20	C20orf72	NOSIP
FAM49B	KLKBL4	RBM46	CIITA	SNX5	PRRG2
HLA-DQB1	CCDC113	COX8A	CCDC162	TMEM99	ITSN1
HBE1	SMPD3	INO80B	WDR1	KRT10	CRYZL1
RIN3	ITGAM	TMED4	CCDC9	XRCC1	MAP7
ZNF431	RAB5B	PDIA6	ODF3L1	MMP2	GCET2
ADAM23	PALB2	GRPEL2	HLA-E	C10orf88	TP63
AGA	DCTN5	MAPK14	HES1	RPS9	MST1R
B2M	C17orf100	ABLIM1	CNP	RAD51AP1	FAM167A
IGF1R	MED31	GTF2E1	ROGDI	C12orf4	DSG3
NFATC2IP	ABI1	RABL3	PSORS1C1	SIX5	ACAP2
RFXAP	PHKG2	MYST4	MIR508	BST1	APC2
ACTR3	RBM42	AMD1	LRAT	YPEL2	PDZK1IP1
ZHX2	MAML3	QARS	SPINK5L3	SLC9A9	ITGB2
SSR3	CCDC19	CALM2	EIF2AK1	INTS12	SPATS2
COPZ1	IL1RN	FKBP8	RORA	GSTCD	SFN
PLK4	CACNG3	RAD51AP1	NETO2	ZFAND1	CBLL1
TARDBP	ASPM	C12orf4	TRIM5	AFG3L1	PIP5KL1
AKAP8	C1orf74	HNRNPAB	FXYD3	CENPBD1	ESRP1
COX18	MRPL36	EIF1B	TMEM51	SOD1	ANKRD28
LSM14B	NDUFS6	HIST1H2AD	CCDC49	BRD4	APH1A
RBBP5	UBE2C	HIST1H2BF	ZCCHC10	EIF3B	AP3B2
MYH10	MACF1	HIST1H3D	F11R	SPATS2L	ANKS1A
DYNLT1	NAA25	GRB2	C16orf45	BCAS3	TAF11
NUBP1	SYNCRIP	KBTBD4	WDR37	CWF19L2	COG5
GOLGA3	CDH13	NDUFS3	CSNK1E	LAPTM4A	DUS4L
KCNJ12	SYAP1	MED28	EGFR	GPR39	HDGF
SCAMP5	A2BP1	C12orf65	ATMIN	C2orf55	PRKG1
HN1L	SLC19A3	SNORD45C	EPHA1	IWS1	KCNJ10
COQ3	HSPA12B	RABGGTB	TRAK1	DPP9	CCNB1
PDXDC2	IPO13	SH3RF3	C1orf115	HNRNPA0	E4F1
STK32B	RPTOR	LOC100287216	SF3B14	DEFB124	PKIG
RAB11B	EMID2	TMEM30A	RPIA	B3GALNT2	RAB11FIP4
SELO	KPTN	NDUFB4	GMDS	CNIH	IGSF9
LOC100133091	HCG4P6	TYK2	ANAPC7	VEZT	EFNA1
ID2	CYTSB	WDR5B	GPR3	TECR	PHF21A
PPP2R2C	MARK3	DYNC1LI1	FAU	SFRS12	ATPGD1
NOMO3	FUBP1	GGCT	MRPL49	MBTPS1	VAV3
KLK1	NUF2	FYN	ACVR1B	SYNE1	ARHGEF10
EIF4A3	KIF11	CLPTM1	ZFP64	PTRF	FTO
GINS1	FA2H	RPTOR	SMOC1	OAT	PRAGMIN
CPSF1	FGF1	MBNL2	WRB	SMG5	BAT2
TAF4B	LOC100131496	NET1	CCDC51	TMEM79	TJP2
TSPYL4	ZMYND8	RBPJ	CCDC72	WARS2	MRPS18A
FRAT1	ZNF17	SERAC1	NUDT22	RPUSD1	WWOX
SLC16A2	SOX2OT	GTF2H5	TRPT1	CHTF18	CRTAM
NUP35	MRPS21	COL4A5	DHX33	KLK1	LYPD3
NKAP	C1orf96	COL4A6	UFM1	NOTCH2	GTF2IRD1
SLC25A23	LMO7	GALK2	AP1M2	C10orf140	CALML3
USP30	UBXN7	COPS2	NELL1	LIMK1	C3orf57
NEIL3	NRBP2	AFAP1	CCL13	LAMP2	C3orf22
STIP1	C16orf53	TEX9	GRIN1	AP4B1	EPB49
ZNF330	PRRT2	RDH10	HELLS	DCLRE1B	TAF3
CCNI	HLA-E	RPL7	ZNF140	EIF4A3	AVPR2
TTLL4	PCDHGA1	RAB40B	HSPC157	PHC3	CHRNA6
CHD6	GNG12	BAIAP2	FSTL5	RPUSD4	TMEM40
UQCRFS1	ZFYVE9	SPHK2	TRIP13	FAM118B	RIMS3
SFPQ	CLSTN2	UQCC	LAMB3	BUD31	STAT6
ERGIC2	SH2D4B	KLF6	TOM1L1	PDAP1	AXIN2
HNRNPH1	TTLL1	FAM193B	WDR36	GINS1	NRXN2
ZBTB3	TMEM199	GLIPR1L2	LOC284837	ZNF75D	KRT17
ZMPSTE24	POLDIP2	MORN4	WDR65	ZNF449	ATP5SL
GTF2F2	FCRLA	FAM98B	EBNA1BP2	INO80C	TNS4
RASA3	GRB7	ING4	CD109	VGLL4	EPN3
IPO11	SYT17	LRRC42	PDCD2L	ETFB	DAPP1
DPP9	ZNF204P	HSPB11	UBR4	NAV2	GAS2L1
HIST1H1C	PPFIBP2	CCHCR1	DGUOK	ARHGAP1	IL17C
XIAP	PLEKHG5	TCF19	HS3ST3A1	ZNF408	SIK2
PHF23	SLC39A2	ZNF460	NAA30	REXO1	YTHDC1
ATP6V1B2	KSR1	ASPM	OCA2	CUEDC2	ATG10
COPS4	APEX1	PRRG2	WBSCR27	TAF4B	SNX8
AARS	OSGEP	NOSIP	CHD3	STX6	PARD6B
COPS3	TMPRSS13	RNF220	RAB8B	EIF4G3	HOOK1
TTC9	NAV2	SC5DL	LOC729156	MAOB	FAM5B
SEL1L	MLF1IP	MBLAC1	TRIM6-TRIM34	TSPYL4	C2orf15
NCRNA00052	CABLES1	RAD51L1	TRIM34	RBMX	TSGA10
FRMD5	TPTE	ZDBF2	EZH1	SNORD61	KCNJ15
HMGB1	SC4MOL	SDCCAG1	MBD1	CLIC4	BCKDK
CNIH	STAR	DGCR6	USP38	ATP5S	VOPP1
ATOH8	RTKN2	PDRG1	MCF2L2	L2HGDH	MLLT4
NKTR	VGLL4	PKNOX2	B3GNT5	PSMD9	C6orf124
HIST1H2AL	KSR2	DPF3	MEIS1	CACYBP	ABTB2
BRPF3	SPAG16	THADA	PI4K2B	FTO	MAGEA5
LEO1	HIVEP2	SPTBN1	RAI1	C10orf18	SERPINB5
C3orf19	CNBP	SDR39U1	C14orf43	RAB30	PLEKHF1
ZNF285A	WWC1	CCDC99	NDRG4	CDKN2D	ZNF217
LYPD6B	HTR3A	PLS1	HSPBP1	SLC30A3	C3orf52
C1orf109	GGA1	CENPF	EVX2	SLC17A5	C13orf18
MON1B	TMEM79	CAPZA2	USP14	FRAT1	DFFB
C11orf75	FAM174A	DEPDC1	NCRNA00111	PCNT	KIAA0562
TTBK2	HS3ST2	H3F3B	SAA3P	C21orf58	COL17A1
TNRC18	HCG22	ARNT	COQ5	IFT140	C16orf72
MOBKL1B	SERTAD4	CTSK	RPS27A	TNFSF10	CNP
HIST1H4E	C1orf133	TPP1	C2orf63	FUT9	MYST1
GIN1	FLJ37307	DVL2	FLJ41603	NUP35	HCG27
LGALS1	SOX3	COX16	STMN2	ELMO2	ZNF57
ATAD2	ATP1B1	LOC642846	RABEP2	NUP98	EPHA10
PFN1	GADD45GIP1	VTRNA1-1	TMCO1	PGAP2	SDHB
PSG10	GBP6	HSP90AB1	MED13L	ZNF213	C11orf52
C10orf4	ZMAT2	KANK2	GOLPH3L	FEN1	MYH9
C10orf46	ALG3	SLC9A9	RPSA	C11orf10	BBS9
OSTC	ECE2	IER3IP1	VPS53	MIR611	MYO10
WDR6	C6orf125	MTPAP	MEX3D	ITPRIPL2	PAK4
NDUFS7	IRGC	VRK3	LOC100128191	MARS2	CAMTA1
CHUK	EML2	ZNF473	TMPO	BRAF	DDR1
INO80D	SLC36A1	NINJ1	HLA-DRB6	ZNF12	SNTG1
RNF219	NDUFS4	ASTN2	EIF3B	PNPLA8	MPZL2
MLEC	ELOVL6	TRIM32	EDEM1	ACAD10	SDR16C5
NHEJ1	RNF145	PLEKHJ1	C6orf120	BRAP	LMF1
OTUD6B	TRIOBP	SF3A2	WDR27	TBKBP1	HSD17B8
NEAT1	PIK3R3	FANCC	DHTKD1	GNA12	GEFT
COPG	SPATS2	SREBF2	CNOT2	ANKRD16	BTG4
FANK1	ESYT2	KIAA0586	TXNDC5	FBXO18	C11orf88
UBE2B	SLC17A1	TIMM9	FCHSD1	C3orf67	MIR34C
RBAK	GGPS1	TBC1D5	PKP2	THRB	GRAMD2
CENPT	ARID4B	NKX2-3	ABHD8	C20orf103	MOBKL2B
BTBD10	C1orf38	SMAD3	ZXDB	USP30	IFNK
RNF26	TBX19	ARHGAP18	CCDC66	CLEC16A	PIP4K2C
COL7A1	SDC4P	IQSEC1	CTCF	C13orf16	TRPM1
MAML2	PRKG1	TMEM132D	FLJ40125	BMI1	RAB25
COL16A1	LHCGR	ZDHHC9	CSF1R	BAT3	MGRN1
HLA-L	SEPX1	PLEKHO2	LNX1	SBF1	ZNF419
CFDP1	RBM41	C9orf130	PTPRN2	ATL2	SDCBP2
TMEM161A	FHOD1	C9orf102	TCERG1	SLC16A2	ITGBL1
C16orf53	IGSF9	RNF150	KIDINS220	CUGBP2	DCAF17
PNRC1	VPS45	ERMP1	ZNF621	C1orf95	METTL8
MTMR8	C16orf63	ATAD2B	IVD	MYH15	CAMKK2
FKBP4	VAV3	NOL11	ERRFI1	KIF2C	CWC22
TFAP4	LOC375190	AGTPBP1	UBA5	DOT1L	DNAJC5B
KIF18B	BAT2	COX7B	ACAD11	ZNF574	PLA2G4A
ATP5I	IRX5	NUP107	TRAF3IP2	C11orf49	PIK3R5
C20orf96	CRTAM	ZMYND8	DCTN4	ALKBH3	UBAC1
NAA25	CBLB	NOTCH2NL	SLC2A1	MLST8	PI3
SCAMP2	C3orf22	TRAPPC1	GPR153	STK17A	ALOXE3
NUBPL	AVPR2	CNTROB	ADORA3	LRRC42	PKM2
STAM	CHRNA6	PTMA	FLRT2	HSPB11	DHDH
BMI1	MIR1281	DDX25	IGF2	BCKDHB	SBK2
PDIA6	CHMP4B	PUS3	INS-IGF2	BNIP3L	XYLT1
INO80B	GATAD2B	PTK2	DCAF12	GPKOW	ST14
MAPRE1	FAM5B	RNASE4	C1orf111	CXorf42	PROM2
ZNF25	ZNF217	ANG	SPATA6	ECHS1	SGIP1
COX6A1	CDH12	RPS27A	AGL	POLR3D	ABHD5
MYST4	ZNF57	C2orf63	C14orf4	MIR320A	SLC39A11
HSP90AB1	GALNT2	NF1	CTNND2	GABPB1	BACH2
MED28	LOC642846	TOP2A	KLHL28	FLJ10038	CRB3
TYK2	MAP9	LMBR1	FAM179B	LOC100129387	TRAPPC9
WDR5B	SLC35B1	TP73	PHLDA2	RNGTT	LRRC43
CLPTM1	SDHB	NR1H2	UNC84A	CD99L2	KDM3B
ELOF1	IFT172	YEATS4	MID1IP1	DDX17	ENO1
TEX9	CDH15	HNRNPL	RAC3	C20orf108	HLA-DOB
PPIA	DDR1	MED30	MIR320D2	CCDC75	CNKSR1
TMEM101	RIN1	ZBTB16	MTMR14	HEATR5B	EMP1
DMC1	SDR16C5	SAMD12	AMBRA1	GFPT1	DUSP7
AGPAT5	ANP32A	ATF2	BAT1	MAML3	GRPEL1
GLIPR1L2	GRAMD2	MIR933	SNORD84	HIST1H2BM	TMED5
ASPM	MYO15A	SNORA15	PCDH24	HIST1H2AJ	CCDC18
ILDR1	TRPM1	CCT6A	PLEC1	ZFAND3	SIX4
MBLAC1	ZNF823	KIAA0892	FUT1	STIP1	FAM135A
SDCCAG1	LOC285501	SF4	EXOC1	JAGN1	L3MBTL2
DPF3	KLHL14	WBP1	GTF2H5	MRPS18B	HAS2AS
PLS1	UBAC1	C3orf39	SERAC1	PPP1R10	HAS2
CENPF	C5orf62	ZBTB20	C20orf95	SLC35F5	BCL9
LOC100130987	SNTG1	PPP2R3A	ZNF133	ZNF330	TLK1
COX16	NNMT	C3orf10	HMGXB4	PIKFYVE	RAP1GAP
LOC642846	SGIP1	BCL6	SPAG9	ITGB3	KCTD11
GSX2	PHF20	POLDIP3	HNRNPA1	SLC25A11	TMEM95
MTPAP	ZNF395	RNU12	HNRPA1L-2	RNF167	AMHR2
LPHN2	KDM3B	ALDH16A1	CBX5	CCNI	FAM176A
LMX1B	KRR1	PIH1D1	ANKFY1	INPP4B	SCNN1G
MPZL3	EMP1	GNASAS	SLC25A17	FERMT1	DNASE1L3
IQSEC1	BTG1	MIR298	SHCBP1	FKBP3	AP1G1
HSDL2	BCL9	MIR296	HAS3	FANCM	GLYCAM1
UQCRQ	EPHA1	PIK3R2	CHD1L	BCL6	GNAS
ATAD2B	TARDBP	POLR3A	SYT17	MCM7	GPC6
NOL11	RAB17	ZNF180	CARM1	AP4M1	DOCK1
TRIP4	G6PC	MIIP	RBPJ	PTPRN2	TJP1
ITGB5	SLC12A1	DHX33	EHMT2	PLS3	FLOT1
LSM11	GFPT1	PAK2	STK24	NKRF	TINAGL1
DVL2	MIR542	HIST1H3B	DNAJC24	ZNF207	IVNS1ABP
ARRDC1	VCP	WDR25	DCDC1	MIR632	REXO1
TOP2A	EPS15	TPST1	FRAS1	GK5	TBC1D10A
MED30	RAGE	PRH1	PEX13	CHMP2A	NBPF7
MNAT1	VPS11	PRR4	PUS10	SOCS1	ATG4D
VIM	COL23A1	WDR63	AARS2	APEH	CYTH1
WBP1	RSL24D1	WRB	MSH5	OAZ1	TECPR1
C3orf39	SLC5A5	TFG	TMEM156	UXS1	SORL1
ZBTB20	HIAT1	HLA-L	FAM198B	ZNF778	HOXA3
VWC2L	ARID3A	RBAK	VPS37D	SLC25A36	DCP2
C3orf10	DIXDC1	ILF2	DHRS1	RPS11	ZNF761
PIK3R2	RASSF10	TRIM26	C14orf21	MTCP1	LOC147804
POLR3A	TIMM50	PGAP2	CTSH	MTCP1NB	NBR2
ZNF180	ZNF394	NUP98	FAM49A	BRCC3	BRCA1
SLC45A4	PTPRQ	RPL24	NEDD4	MSH5	LYSMD2
MYPOP	TMCC2	RPS3A	TIAM2	FAM101A	MET
ZNF581	C20orf85	PSG3	MIIP	ZNF300	NCEH1
HIST1H3B	TMEM154	MAPRE3	ITGAE	RGS7	COL25A1
CAPZA2	GPR125	ZC3H6	NEURL3	BANP	BRIP1
TTC1	LDLR	CCDC111	AP1S3	ANKFY1	CLUL1
ILF2	BEND6	CASP3	TM6SF1	TMEM120B	PYHIN1
RPL24	SCARA5	TMEM57	DUSP8	PSMG2	ARID1B
MAPRE3	KCNA4	C16orf63	HCCA2	CEP76	RASAL1
ZC3H6	SQLE	SAMHD1	WWP2	HSD17B7P2	AIG1
TMEM57	CASR	PIWIL4	HCG18	FGFR1OP2	ZFR
C16orf63	PSMB2	TCERG1	TRIM39	CBFA2T2	CCDC94
SAMHD1	N4BP3	TTC18	ZNF33A	SHCBP1	DPY19L3
TTC18	OR51B6	ZBTB9	TMEM62	C19orf36	ARID3A
ZBTB9	RGMB	HIST1H1C	RHOT2	MOBKL2A	RASSF10
DSCR3	HSPA9	CDH18	DRG2	RRBP1	CAPNS1
FDFT1	EHF	RSBN1	PRPF38A	NPTN	TIMM50
SNRNP70	IGFL4	MDC1	ORC1L	SFPQ	GSX2
DYRK1A	MCM6	LHFPL3	RDH13	NEURL4	FAAH2
PDCD2L	KIAA0753	ZNF500	SIGLEC1	FAM123B	KRT6B
IPO9	HLA-DQB1	ZNF271	HYDIN	GYS1	RNASE7
CXorf38	GALNT10	ZNF397OS	SYT8	RUVBL2	ITGB8
LMBR1L	NOVA2	SHF	CASQ1	ERGIC2	EPC2
ZZZ3	WBSCR27	FAM60A	PTPRJ	PRR25	TXNRD1
PSMB6	NKX2-4	ASB8	C10orf2	FAM174B	THEM5
HLA-DOB	TRIM29	SNRNP70	MRPL43	SNX12	WDR82
PSMC2	RABGAP1	DYRK1A	C12orf60	CLP1	IFFO2
MAML1	RALGPS1	PRR11	WBP11	POLR3H	RNF220
ADC	LHFPL2	SKA2	KDM6B	CCHCR1	YIPF3
ALKBH3	EVX2	ZC3H10	RALGAPA1	TCF19	POLR1C
TRNP1	GPR55	CXorf38	SSH2	CCNF	ZNF566
WDR41	ABHD8	MTCH1	C19orf63	JMJD1C	C20orf85
ZNF793	GATA5	FAM13A	FAM71E1	JAG1	LEMD3
CCDC84	FNBP1	C6orf211	FAM86D	DCAKD	PLEKHG3
PWP1	TBC1D21	RMND1	SLC38A4	CDK14	PLS3
HJURP	USP30	GRM1	MIR518A2	HNRNPH1	TMEM154
TAF5	TLR6	PRSS37	NR1D1	KIAA0101	YEATS4
TAOK1	RXRA	ZZZ3	ZNF721	ABLIM1	ZNF432
FAM66C	TMEM173	PSMB6	PIGG	SNORD27	ABCB9
C1orf57	GCLC	ITIH5	ZNF187	SLC3A2	CLDN7
ACACB	ZNF784	FLOT1	GATAD1	SNORD28	TNKS2
HIAT1	ZNF221	C10orf105	UTP23	SNORD25	ZNF671
SNRNP27	MNAT1	CDH23	CST6	SNORD26	LECT1
DHX8	DDAH1	TMEM106C	FKBP14	SNHG1	GPR125
TARS2	C20orf141	LOC284900	PLEKHA8	SLC23A2	PIGM
INTS10	C3orf67	PITPNB	OR9A2	SOLH	CYP4A11
PDCL	HAUS5	ERC2	LEKR1	C16orf10	SNTG2
RIMS2	MST1R	PSMC2	IMP3	PTEN	SFT2D2
B3GALT4	C7orf42	MAML1	PTP4A1	KILLIN	ITPKB
LETM2	THOC1	OCLN	RIMS2	LARS2	SEC61A1
TMEM209	KIFC1	ADC	DDX5	ROR2	ALCAM
RPP25	CLDN4	NUP62	CCDC45	IGSF10	LTB
RAB36	ARHGDIB	IL4I1	TBCE	ZBTB3	RB1CC1
SAP18	VASP	ATF5	UBR2	CADM1	CHD5
LOC100128542	MAML2	TRNP1	RASAL2	RAB6A	LOC494141
YEATS4	TSPAN12	TRIOBP	LOC100302401	ETV1	UGT1A10
PLRG1	TBC1D19	TSEN2	RYR3	SORCS3	UGT1A9
CCDC97	DDA1	SPTBN4	CEP70	GFM2	UGT1A6
HIST1H1D	CACNG8	RFXANK	TLE2	NSA2	UGT1A7
HBP1	DGKE	LOC729991	CCNL1	ZNHIT2	UGT1A8
FAM174A	ITPKB	LOC729991-MEF2B	PDK2	GNG12	SEMA4B
ZNF329	NPY1R	CYTSA	ETV5	RPL7	LOC100270710
NAA38	DUSP12	HIST1H4C	CLP1	MIR548N	PCNXL2
FAM89A	NODAL	MOCS2	CCDC33	PLEKHA3	LOC100093631
OCEL1	CA5BP	CCDC84	ATP6V1A	SNORD50B	GTF2IP1
NPY1R	CD81	HJURP	NAA50	LOC100268168	C10orf110
GPRIN1	GPATCH2	ZNF710	NEK8	RPL26L1	MYO18A
TNFRSF1B	ITPR2	ZMYM5	RND3	CDH23	TMTC2
C10orf18	STRADB	TAF5	COG1	NDUFC1	HOMER2
RAD54B	2015-03-04	ZSWIM1	PYCR2	KRTAP20-2	PTK2B
CD81	MTOR	GPATCH2	C3orf57	SYNPR	FAM18B2
ARL1	MAP3K7IP2	SPATA17	HSP90AB1	GAA	TAP2
HSPA4	SMARCC1	TAOK1	PSMB6	CCDC40	TRIM27
MCCC2	UBTD2	MTHFD1	DSCAM	KLHL13	ENOPH1
INTS5	NRXN3	ANTXR2	AJAP1	WDR65	HNRPDL
AASS	TARS2	ARSK	MSLNL	EBNA1BP2	TNIP2
RBM15	RASIP1	TTC37	MKS1	NPY2R	MIR548F5
BAG2	MRPL15	AP2M1	PIP5K1A	AMD1	DCLK1
ZNF770	NDUFA4	GPR108	LOC100132111	SLC19A2	RGMB
MYCBP	COL18A1	MED18	U2AF2	CRTC2	TMEM91
UBB	LOC286135	ACP1	RPS3A	KIAA1586	EMR2
C7orf70	ETAA1	SH3YL1	MYSM1	CKAP5	RASEF
ABHD5	TAF13	NCRNA00167	UBE2K	CRADD	SHQ1
XPO1	IER3	PRDM10	TOMM40L	PRKCA	SRPRB
EPRS	DCPS	SLC13A3	ATP2B2	INPP4A	EHF
DHX37	STAM	PIK3C3	C20orf151	SLC8A3	S100A14
MRFAP1L1	KDM4A	CLIP2	ZNRF1	MPHOSPH6	RUNDC3A
PTTG1IP	DBT	C1orf57	KIAA0892	DHX16	RNF39
PIGK	UBE2N	FGD4	SF4	ATP2C1	EFNB2
WDR60	MARCKS	POLR3E	SEZ6L2	TUT1	ADIPOR1
C22orf30	DDI2	WDTC1	ALS2CR4	C19orf28	BLOC1S2
METT10D	ZNF559	CDKAL1	HNRPDL	AKTIP	ITGAE
LOC145845	AHRR	DOHH	ENOPH1	KIFC1	C6orf115
ATP1B3	MTPAP	TRA2A	ZNF607	PPIA	PCDHB4
DLX2	PI4K2B	EXOC7	LAX1	LAMA4	SEC23B
ODZ4	FAM82A2	TMEM59L	ADAT1	TMEM131	LPL
POU2F1	NDUFC2	FAM49B	ANKRD28	TNKS	C15orf61
ATP9B	CYP27B1	HDAC5	CALCB	KCNQ1DN	C17orf104
ZNF24	GCK	UBTD2	SUCLA2	C17orf79	CHPF
LGALS3	C8orf34	SNRNP27	CAST	LOC729156	ARHGAP8
SENP2	FLJ10357	SLC22A4	ZNF547	STXBP3	PRR5-ARHGAP8
TTC32	LSG1	TNFAIP8L1	TRAPPC2P1	CLSPN	PMVK
MSX2	NUDT15	HIST1H4D	VARS	BANF1	TMEM63C
ZNF787	DCC	KDM5C	RAB3B	EIF1AD	SLC17A9
TMEM188	ICAM5	TRAFD1	MYO15A	SEPHS2	CCL27
CHGA	FLRT2	SART1	KIAA1033	KCNH5	TAGLN2
C14orf126	DHODH	ALKBH3	SRBD1	HIST1H1C	PRKCH
NFE2L1	ZNF827	PNKD	MAST4	PGRMC1	NTRK1
ZBTB17	REL	AAMP	HNRNPUL2	TULP1	INSRR
VAC14	FMNL2	DHX8	TTC9C	TEAD3	GALNT10
CCDC94	SESN2	SEC61A1	SLC4A4	STK36	NEK6
VPS25	MIR154	TARS2	DECR1	RNF25	YPEL5
CCDC101	C8orf83	INTS10	MFSD4	AEN	HIST1H2AL
C16orf62	C17orf75	CALR	C7orf47	XIAP	KCNK7
BCL7C	TRIM61	ANKRD39	SLC35D1	EID2	EMX1
ACP1	LMX1A	ORMDL2	DSP	RPL18	ZNF491
APBA3	BCAT1	SARNP	TSPAN19	SPHK2	VSIG10
ATG4A	C20orf108	GNB2	LRRIQ1	CXorf56	PTPN3
ATP5F1	POLS	NR1I3	MIR124-3	NUMBL	CCL22
C10orf104	FLG	MRPL22	GINS3	MMP24	NOVA2
C12orf4	SFRS6	C17orf81	LOC645323	KIAA1919	C9orf130
C14orf143	LASS6	DULLARD	ABCC2	SHISA9	PRRX2
C19orf55	DIAPH3	VPS52	RBM24	LOC100133612	TMCC2
C1orf174	SLC13A4	SHARPIN	RAD17	C1orf174	TMEM168
C20orf132	ALMS1	MAF1	TAF9	EMD	MRS2
C2orf63	C6orf226	KLHL25	CDS2	TNKS1BP1	C1orf172
C4orf21	ACTBL2	TMEM209	PCNA	ID4	TRIM29
C7orf11	PBX1	TRIM25	PAK4	SACM1L	C9orf153
C9orf102	RAB4B	SAP18	PGBD2	C3orf23	RABGAP1
CCDC123	ZDHHC19	TBCC	ENPP2	TLE6	INADL
CDH23	PPP2R5A	PTCHD1	PDLIM5	ATP6V1B2	ARHGEF2
CEPT1	ADAMTS6	LETM2	S1PR4	CSAD	RALGPS1
COMT	TREM1	PLRG1	C10orf96	ZNF740	PTGS2
COPS2	KRTAP2-1	C1orf213	PDE4DIP	COPS4	PDLIM5
DCAKD	EIF4G3	ZNF436	C12orf66	PELI2	PDCD1LG2
DCLRE1B	POLQ	ZDHHC14	DLG4	FTSJD1	ZNF283
DDX51	LRRC28	ZNF330	ACADVL	PAK3	C19orf22
DNAJC17	ZNF836	CMTM7	GSG1L	ZBTB20	CUL4A
DPM1	SAP18	LARS2	TRIM15	FZR1	PCID2
EIF3K	EPB41L5	MTR	SLC6A14	PRSS23	ASPG
ELMOD3	ASAM	HIST1H2BJ	SRPX2	RALGAPB	DIXDC1
EXOSC8	ZFP41	HIST1H2AG	SF3B1	DCBLD2	NEURL3
FADS1	KLF7	SACM1L	IMMP2L	AARS	CD46
FANCM	WDR44	KCTD4	SORBS2	EXOSC7	EDEM2
FPGT	CRCT1	HLA-DQB1	MRPL21	ZDHHC3	PRSS36
GEN1	STK10	FAM174A	IGHMBP2	C11orf48	NOL12
GTF2H5	ZBBX	MKNK1	DIP2C	SNORA57	MCM3
HIST1H2AG	CILP2	ZNF329	TPD52L1	METTL12	STX2
HIST1H2AK	USP42	BPGM	CCDC147	FNBP4	CAV2
HIST1H2BC	MRPS25	C2orf29	SLC35B4	NUMA1	CHD2
HIST1H2BF	PEX14	DAB1	ZNF253	PPDPF	BIRC3
HIST1H2BG	SFRS8	MRFAP1L1	GLRA1	FAM127C	KIAA1683
HIST1H3D	SLC16A9	RAB11A	C7orf28B	SNRNP48	PHLDA2
HNRNPUL2	KRT5	OSBP	TTC13	GRIN2A	LSR
HOXC5	JAKMIP2	NAA38	ARV1	EIF1B	GMIP
HSPB11	FAM183A	CKS1B	KIAA1908	CDS2	LCE1E
IMMP2L	MLEC	SHC1	PSMG3	DUS2L	PLD3
KIAA0562	C5orf34	SLC39A3	ACBD5	DDX28	C19orf47
LOC100131691	ELK3	L3MBTL	IKBKG	PDE6B	EPB41L2
LOC100131801	CSGALNACT2	MOCOS	G6PD	B9D2	OSBPL2
LOC100268168	TM4SF1	HIP1	IFRD1	TMEM91	MIR129-2
LRRC46	MAP2K6	P4HA2	FGFRL1	MYO10	TEAD3
MAF1	PAQR7	FLJ43663	FLJ35776	SEL1L	DLG1
MAP1LC3B	RNF160	TTYH2	DLGAP1	EID2B	IQSEC2
MIR1292	ZMIZ1	MGC16275	TRPM2	VPRBP	ETNK1
MIR933	TBC1D8	CD1C	MMRN2	LOC100188947	C3orf67
MRPS18C	RTDR1	CDC7	DHRS3	NOC4L	GFI1
NOSIP	STX8	MAGED2	MTMR8	DDX51	GDAP2
PEX11B	TFAP2D	ABHD4	LRRC36	GNG7	WDR3
POLR2A	ADARB2	GPRIN1	KCTD19	SIAH2	LOC441869
PPIL3	ST8SIA1	RHOA	PRPF38B	MAK16	C7orf42
PRDM10	C3orf74	TCTA	ZNF283	CPLX2	LMO7
PTK2B	DDX26B	TMEM143	IYD	C4orf34	CHMP1B
PUS3	UBXN2B	SYNGR4	IGSF9B	KIAA1826	GNAL
RABGGTB	VTA1	CAMK2N1	CROCCL1	AGGF1	DSG2
RABL3	RBM47	RBBP4	COX16	NUBP2	FAM25A
RBM7	NHSL2	ZBTB8OS	LSM5	SPSB3	C14orf73
RCC1	PCDHB4	ILVBL	CDCA4	LRRC16A	REPIN1
RMND1	LUZP2	RNPC3	DPYSL5	C11orf71	MRAS
RNF32	tAKR	ZNF444	NWD1	RBM7	CLDN4
RPL7	CCDC21	TNFRSF1B	MIDN	SC5DL	THUMPD3
RPS18	NUP35	MAP3K7	GNG7	ZNF628	ARHGDIB
RPS28	ASB18	NMT2	WNT7B	MIR519A2	VASP
SARNP	VPS37C	LARP7	GTPBP3	C1orf151	RDH13
SF3A2	DNAJC19	C4orf21	C4orf33	ATM	ZNF3
SFRS9	TRIM27	C21orf66	DCUN1D5	NPAT	DOHH
SHC1	NFYB	C21orf49	NEXN	LOC729082	TBC1D19
SLC7A6OS	CPNE4	QTRT1	LAT2	CD302	RASSF3
SNORD18A	SIK2	STAMBPL1	HACE1	DNM2	SH3RF1
SNX5	C6orf126	BPNT1	DIRC3	MIR638	LIMA1
SYNGR4	ZNF681	MCOLN1	FOXA1	TM4SF18	CCDC121
TIMM8B	CALM2	BCLAF1	C19orf21	WDR87	GPN1
TRAPPC2P1	PER4	HLA-B	PDGFD	SIPA1L3	SLC39A10
TRIM32	LOC285375	MYCBP2	ULK4	RPS13	KIAA1524
TSPYL1	RND3	AP1M1	FAM83B	NPAS4	DZIP3
TTC37	IL1RL2	RAD54B	RPL21	VAV1	XKR9
TUBG1	SLC2A12	CD93	RPL21P28	ZNF507	LACTB2
UBE3B	MAP7	PRKD2	CSTF2	UPRT	RNASEN
XPC	TPX2	SH3BGRL	CTNNA2	C20orf20	C10orf91
XRCC6	DERA	HMGN5	IGDCC3	SSR3	GRAMD4
ZNF397OS	PIN1	ARL1	RFC5	SEC22C	AMIGO3
ZRANB3	YAF2	ZNF638	CALM2	LPXN	RNF123
ANKRD49	HBG2	HSPA4	SLC2A12	ZFP91-CNTF	PICK1
C12orf32	MIR21	MED15	MIR770	ZFP91	FAM83A
C19orf52	MAGOHB	VIM	MEG3	SLC9A11	NPY1R
C1orf84	EP400NL	TIA1	HHAT	IFNAR1	SMOC1
C6orf130	OSBPL10	ZSWIM4	C14orf133	NKTR	RAB19
CSTF2T	NEK7	RBM15	AHSA1	C1orf110	NRCAM
EXOC8	NDUFS7	BAG2	TMED9	PNRC2	TRPV3
FLJ10038	REXO1	MYCBP	ZNF658	CCT3	SEMA4A
GOLT1B	TG	DNMT1	MDGA1	C1orf182	RPF2
KIAA1524	ABCD1	OR4C45	IFNGR1	RABEP2	DIP2C
LOC729991	ACIN1	CYTH1	LRP4	PUS7	ITPR2
LRRIQ3	ACRC	C19orf6	C15orf61	CYCS	KLHL31
NME1-NME2	AHI1	C7orf70	BAIAP2	ZNF696	MTOR
PITPNB	ALKBH1	ABHD5	RHBDL1	FAM122B	IKZF1
RNU12	B3GNT5	PERP	USO1	FAM122C	FGF10
RPL4	C11orf36	DHX37	SNX15	HMGA2	CPNE4
RXRB	C11orf88	STAG1	RNF11	SFRS2IP	TRPV6
SERINC1	C12orf32	GRB10	2015-03-04	RAD18	SH3YL1
STX8	C14orf143	ARF3	PLEKHH3	TLN2	ACP1
TAZ	C15orf63	RIN3	ARID1A	FAM127A	NEDD4L
TCF19	C22orf26	PIGK	GATSL3	USP31	PTRH2
C21orf49	CCDC55	EVC	RAET1E	C16orf80	ZYG11A
COL4A6	DSE	PTPRF	ARHGEF19	NBEA	ZNF672
CTSK	EXD1	FAM18B2	HOXC4	PACRGL	LOC348840
HRSP12	FAM122C	GPR176	HOXC5	CORIN	XDH
IL4I1	FDXACB1	BCCIP	GAN	GLRX5	MCF2L2
MESTIT1	GNAO1	UROS	FBXL5	SNHG10	B3GNT5
NOP14	HAS2AS	WDR60	ACTA2	SCARNA13	KIAA1804
RNF167	HNRPDL	POTEF	FAS	CDC20B	LOC286135
UROS	INSRR	CNTN4	SEC14L5	MIR449C	FKBP2
ATF5	KIAA0556	TMEM194A	PSMB8	RGS13	GPR37
CDC40	LMF2	CHM	CXorf38	MMP16	EED
CNPY4	LOC100133669	THY1	PARN	PUS1	CDS1
ECE2	LOH12CR2	C11orf85	IRF2BP1	ATXN2	CHIA
HOXB5	MIR675	SFRS9	SGPP2	PDE1C	SMARCD2
LOC100129387	MVD	JUN	PRKCE	FKBP7	TTC39C
	NCBP2	C22orf30	PPP2CA	FUT11	OSGIN2
	NOTCH4	METT10D	NTM	RPL10	NKTR
	PDCD4	C13orf1	POM121L2	SMAD2	LOC388796
	PPP1R10	PRC1	PLEKHA7	CCDC22	OVOL2
	PSPH	FRAT1	NHEDC1	TMTC4	PEX14
	RNF5	TNPO2	SGCE	C7orf25	HRC
	SFRS12IP1	CEP164	PEG10	ZNF668	KCNV1
	SKA2	TAF6	FAM18B	ZNF646	LUZP1
	SLC22A18	CNPY4	ALPL	POLR2C	WISP1
	SLC39A1	KIF1B	PWP1	SUFU	PACSIN1
	SNHG3-RCC1	MRPL54	DST	UFSP1	STAM
	SNORA13	APBA3	HMCN1	C17orf50	CPSF4L
	SNORD18A	LOC100272228	MIR548F1	LIN52	DBT
	UTP18	CXorf40B	SAMD10	ALDH6A1	CSNK1A1
	WBSCR22	STARD9	PRPF6	CDS1	AGAP11
	YRDC	ATOH8	CEACAM19	RASSF7	C10orf116
	ZNF750	FMNL3	DSG3	C11orf35	MYST3
	AGPAT1	C20orf72	SVIL	WDFY2	DUSP9
	C17orf106	SNX5	TUBB1	TRMT1	ZNF281
	C19orf47	IGDCC3	ANKRD22	NACC1	MARCKS
	EIF4E2	THSD1	MNT	PPP1R7	MOBKL2C
	FBXO8	PTPN21	USP2	PASK	C1GALT1
	LMBRD2	ANGPTL5	GOLGB1	TPST1	NUDT15
	MDH2	KIAA1377	EXPH5	ZNF789	ZNF559
	MRPL18	ZNF77	LIG1	CD8A	TALDO1
	RPL4	SETDB1	B3GAT3	NRXN2	BHLHE40
	SNORD110	ZNF787	IGF2BP2	MAML2	LCE3D
	SRPR	TMEM188	RBM47	PIAS1	MAST4
	TBC1D22B	ZBTB17	SERPINB5	LIMS1	ZNF750
	TOMM70A	CCDC94	ARMC1	ATOH8	SNRK
	TXNDC12	SUMF2	PPP1R16B	PGAM1	ADSSL1
	WDR3	DRAM2	BCO2	WDHD1	CYP4Z2P
	CDC2	CEPT1	TMEM87A	SOCS4	MIR770
	CHMP1B	RTEL1	GANC	STX8	MEG3
	DUS4L	ANKRD11	KREMEN1	NMT1	DYSF
	FLJ10038	CCDC101	IRS1	TMEM106C	SLC39A4
	FMR1	HELQ	PNO1	PSMB9	KCNIP4
	MIR34C	MRPS18C	WDR92	TAP1	SPINT2
		GPR124	EDC4	SLC43A1	GPX5
		ANTXR1	CHST6	USP3	TUBAL3
		YIPF2	LRRC47	FOXP1	FAM82A2
		C19orf52	IFT52	FBXO15	HOXB2
		BCL7C	RHEB	C18orf55	DHRS1
			MYO5C	MTF2	C14orf21
			MRPL54	SLC10A3	EXOC1
			APBA3	ABCB8	ALDH3B2
			KRT8	LRRFIP2	BAZ1A
			STOML1	PRRC1	DOCK9
			AXIN1	HIST1H2AE	LOC144571
			CARD10	HIST1H2BG	ZFP62
			HBS1L	RPSAP52	LENG9
			MYH14	VAMP8	SBNO2
			PTPRF	MSI2	ADAM28
			MECOM	HMG20A	IL1B
			GCN1L1	SAP18	GRM3
			NF2	C11orf17	CHKA
			DDX60L	PDZRN3	TSNARE1
			C22orf9	HSD17B8	TSPAN13
			ZFAT	SLC39A7	NCKIPSD
			RFC1	RANBP3	EBPL
			TRPM8	KIDINS220	OTUD6B
			C2orf29	C6orf129	MALL
			DKFZP434H168	HSBP1	INF2
			GNAO1	PPARD	DDX25
			SERPINB3	CPNE4	PUS3
			KLKBL4	SFXN5	KLK6
			CCDC113	PITRM1	PRPF40A
			E2F4	RPS18	RABGGTA
			TMEM180	ADSS	DNAJC17
			NLE1	CRTC1	C15orf62
			ZKSCAN1	TXNL4A	GNAI3
			NOP58	CHAC1	PRSS22
			SNORD70	HOXC8	ZNF321
			PPFIBP1	NUAK1	SLC12A9
			PDE4B	KCNMB2	SALL4
			MIR548I4	TRIM28	SCOC
			CNTNAP2	CDC5L	C8orf83
			TTC25	NDUFV3	BTBD10
			SCD	ZNF703	HDAC9
			CDH15	SH3BGR	SUV420H2
			SENP7	TAF11	C1orf226
			HIVEP3	ANKS1A	BCL11B
			MBOAT7	YTHDC1	TES
			TSEN34	HIST1H2AL	GIPR
			ITGAM	ZBTB4	C20orf108
			DSPP	POLR2A	IL23A
			KRT6A	EIF1	GABARAPL1
			KIF11	HNRPA1L-2	SORBS2
			SH2D5	HNRNPA1	CXCR1
			HTR1E	CBX5	LASS6
			NDUFC2	CDKN1A	C8orf73
			PVT1	KCNMA1	KIF15
			A2ML1	DST	KIAA1143
			CYB5B	HIST1H2AC	NCK2
			THBS2	HIST1H2BC	LYPD1
			ABTB2	AFF2	PADI1
			ATP6V1C1	SCN4A	NDFIP2
			NXPH3	FLJ32065	NEK8
			ESPN	ZBTB24	RHOQ
			C17orf100	KLHL28	ROBO1
			MED31	HCFC1R1	KIF20B
			LPIN3	THOC6	TRIM25
			TMEM40	KLHL2	RAPGEF6
			OSBP2	DZIP3	ACTBL2
			RASEF	KIAA1524	ACSL1
			MASTL	LARP7	SH2D2A
			MDC1	C4orf21	NCAM1
			KCNA7	HSPB6	USP48
			GM2A	C19orf55	DNM3
			PCDHB15	HNRNPM	MIR214
			TRIM56	NPM1	PPP2R5A
			DMAP1	ASAM	GCDH
			CREM	ACOX3	SCEL
			FUT10	NR2F1	EPS8L1
			CLDN1	MDM2	DPM2
			SLC5A1	LEO1	ATPAF2
			NTNG2	PHLDB2	AGR2
			CASC5	STK10	MTMR11
			KIAA0495	SLCO3A1	SLFN5
			PFDN5	ID3	NSDHL
			C12orf10	ST5	CETN2
			ABI1	C3orf19	USH1C
			SDR42E1	FBXO11	SLC4A11
			PHKG2	SRCAP	TREM1
			TMPRSS4	EZH1	HIST3H2A
			TAF6	C15orf23	HIST3H2BB
			CNPY4	NDRG1	LRRC28
			ADAMTS10	TCEA2	UGGT2
			TRIM28	ADAT1	ZNF836
			MAML3	TBCCD1	EPB41L5
			HYAL1	DNAJB11	ASAM
			NAT6	TMEM187	HIST1H2BH
			HYAL3	HCFC1	HIST1H3F
			CD3EAP	RHOT1	MSX1
			SP6	BLM	TMBIM6
			THOC1	PAPSS1	BRD9
			ZP4	TCEB1	TRIP13
			LOC100130331	GEN1	NLRP3
			CCDC19	SMC6	CRCT1
			FGF9	H3F3B	SEMA5B
			MEFV	CNOT10	XCL1
			ZBTB48	2015-09-02	MTIF3
			IL1RN	HDLBP	MAT2B
			PRNP	CRISPLD2	PEX13
			MRPL27	DENND5A	PUS10
			EME1	MAPRE2	KIAA1522
			CALCR	CAND1	ISCU
			RNF207	HIST1H1E	GALNT3
			MATN1	NECAB2	TAGAP
			MCART1	TRIB2	MPZL3
			FUBP1	PXT1	NKX2-2
			FHOD1	KCTD20	LAMB3
			C1orf74	PLA2G16	SMURF2
			DAPK3	C17orf80	L3MBTL
			KIAA1383	FAM104A	C16orf67
			COL25A1	ADRBK1	PCDHA6
			HIST1H2BI	SNTG1	PCDHA2
			BUB1B	ABCF1	PCDHA1
			TBCD	COL14A1	PCDHA7
			GRHL2	2015-09-09	PCDHA8
			IGF1R	CYB5R4	PCDHA5
			AARS	DDR2	PCDHA3
			PLCD1	EEA1	PCDHA4
			PLCZ1	HELLS	PRR7
			MACC1	ZNF828	MLEC
			CLEC16A	TNNI3K	ELF1
			ITGAX	FPGT	TEC
			SYT1	LRRIQ3	IGSF8
			SKAP2	OSCP1	TMEM30A
			CSDA	FLJ22536	TC2N
			PTPN12	XPA	EFNA5
			BCL2L13	ABCF2	P2RX7
			NMNAT3	DSE	TMEM217
			TWF2	TSPYL1	TBC1D22B
			KIF2C	DPP10	TRA2A
			TBL1XR1	AK2	ELK3
			SV2B	ELANE	MEN1
			MOSPD1	RPTOR	TMEM189
			CCDC88C	TMEM232	TMEM189-UBE2V1
			STRADB	SBK1	C4orf26
			TRAK2	TSPAN6	LHFPL2
			PNMAL2	TCF3	IRF3
			MCART6	EPN2	BCL2L12
			MTUS2	FAM168A	IGF2AS
			EI24	FBXO5	INS-IGF2
			DHDH	RPL21	IGF2
			NAA25	RPL21P28	PRKAG2
			FNDC3B	LRRC20	FAM84B
			GRPEL2	MSH2	NPNT
			WRAP53	LOC100134713	RYR1
			TP53	NDUFB2	UBE2D1
			SYNCRIP	SLC26A6	ARTN
			CDH13	C21orf45	ZP3
			SYAP1	FAM58A	ZC3H7B
			C2orf54	ACACB	HCP5
			EHD1	FHL1	C14orf72
			PLA2G6	LRP1	MAEA
			RAB17	HNRNPAB	RBMS1
			CASP8	MAGED1	TXNDC17
			A2BP1	ZNF324B	MED31
			TMEM154	CSNK1A1	NSMCE2
			FILIP1	ESCO2	VCL
			ALDH9A1	NECAP1	FRK
			C6orf226	SPINT4	PHACTR4
			HSPA12B	SERHL2	GRID1
			VAT1L	PROL1	MYCL1
			CREB3L2	NAE1	C20orf160
			WDR7	OSBPL1A	CDK1
			DZIP1	HOXB8	CDC2
			HEY1	SEC23IP	FANK1
			GPATCH4	SEMA6D	VTCN1
			SHROOM3	SSX2IP	C10orf95
			WDR93	TUBA1A	SCAMP3
			PEX11A	C1orf109	WNT5A
			C5orf32	FRMD7	RTDR1
			ZNF174	HES1	PLXNA4
			ZNF434	STARD13	TMC8
			PSMA4	SLC9A6	C10orf90
			ZNF200	CLK2	TSTD1
			ALG6	EIF4A2	SPTLC2
			S1PR2	SNORD2	GTPBP8
			HOXA1	FRY	LOC285830
			ZNF71	PROCA1	DSC3
			LIF	SNHG9	FMO9P
			DNAJC10	RPS2	C3orf74
			BRIX1	SNORA78	LCOR
			RAD1	VTI1A	MYO5C
			KCNQ1	ZDHHC6	ZBED2
			DPH5	C11orf75	CD96
			EMID2	PLSCR4	OSBPL9
			BRE	PMS2L4	SRRT
			RBKS	STAG3L4	CACNA1I
			LOC100302650	HAGH	GRIK2
			LY9	FAHD1	PSMD10
			C14orf156	PITPNA	ATG4A
			ALKBH1	MEA1	ATM
			KIAA1712	KLHDC3	NPAT
			FBXO8	FBXO38	VTA1
			USP3	DAPK3	RBM47
			KPTN	TTBK2	TMEM111
			HCG4P6	CAMTA1	MRGPRG
			TCEB1	RWDD2B	C11orf36
			CYTSB	CDK12	MAP2
			SMPDL3A	LOC595101	VARS
			ATP6V0A1	RUFY1	AP3B1
			APEH	XAB2	SH3PXD2B
			GSX2	LOC100131801	TEAD1
			LOC100133893	CLPB	HIC1
			BIRC3	SUPT5H	ARPP19
			WDR20	PHF21A	HELLS
			HSP90AA1	POLR2J4	VEPH1
			IQCH	FUS	PCP4
			AAGAB	ATP6V0A1	TIMM10
			NUF2	TCERG1L	ERGIC2
			KSR1	BCAR1	ANKRD10
			ZNF669	FAM98A	VPS37C
			SLC35F3	NR3C1	FAM65B
			MAP7	HMMR	CASZ1
			SCAMP3	NUDCD2	PCDH24
			KREMEN2	PAPOLA	ADCK4
			IRF6	C1orf58	ITPKC
			VPS26A	AIDA	TMCC1
			NCRNA00093	MIA3	NXPH1
			DNMBP	GSPT1	LDLRAD1
			NEK1	ESR1	KIAA0802
			ARHGEF3	API5	LIG4
			LOC285629	ICA1L	PERP
			MICB	ACTR8	MGC12982
			SLC25A21	POM121L2	FOXD2
			LRRC41	NUP93	PGM2
			UQCRH	C17orf81	LARP1
			WISP1	DULLARD	SIGIRR
			ARHGAP11B	LOC285419	EXOC3L2
			TMCO7	C3orf10	ATP9B
			IL6R	RAB34	PRR23B
			NUP153	SNORD42B	PRDM16
			GPR177	RPL23A	MYB
			GCLM	RBM12B	LCE1F
			PITPNM3	MGC23284	RAD51L1
			LYPD1	MVD	FBXO21
			ANXA7	RECQL	TMOD2
			HOMER1	GOLT1B	IQSEC3
			MARVELD3	ST7	HEXDC
			FGF1	TMEM9	C17orf101
			GLOD4	REPS1	C19orf39
			RNMTL1	UGP2	SLC26A7
			FAM19A5	GIN1	PAX7
			ZMYND8	GRK4	LOC732275
			LOC100131496	NOP14	FLII
			PRC1	KDM3A	SMCR7
			SORCS2	ALG14	IL1RL2
			MRPS18B	FAM134C	RFX5
			PPP1R10	TUBG1	CYP4F11
			KAAG1	LGALS1	PTHLH
			DCDC2	IER3IP1	TMCO7
			FAM133B	ATAD2	ZNF479
			LOC100133669	LOX	SPATA2L
			FAM160A1	HNRNPR	BRUNOL5
			RYK	FOXC2	MAD1L1
			RPL39	PDXP	RAB2B
			SPRR1A	FAM198B	TOX4
			BBS12	THBS1	STX19
			LOC729338	NAV3	ARL13B
			RAB39	CLSTN2	MBD2
			UTP15	USP42	STARD8
			ANKRA2	TRIM27	CHDH
			ZNF17	DET1	NEK7
			SRP54	SPIN4	NOTCH3
			UBL5	PIGO	RNF157
			ADCY2	FBXW11	TNXB
			PGP	SLC25A30	MAP3K5
			RPL11	ATP6V0E1	DPYSL4
			RGL1	2015-09-07	FCGR2A
			UBLCP1	GALNT2	TG
			RND1	P2RY13
			NCRNA00086	MED12L
			DOK4	GPR37
			VPS41	CCDC18
			PPAPDC2	ARHGEF3
			C9orf68	TAS1R1
			C17orf103	NOL9
			RAB11B	TEX261
			SCAND3	CAMLG
			CDK2AP2	PCGF3
			UBE2Q2	TBR1
			KIF25	MRP63
			GTPBP10	SKA3
			FAM18B2	CCDC88C
			EXO1	DBR1
			C2orf73	PFN1
			HCG27	TLK2
			ARGLU1	ITGA6
			RGS6	NXN
			DOCK2	GPT2
			HOXA2	TBC1D12
			MUS81	NUBP1
			ZNF20	HIF1AN
			OCEL1	C15orf40
			APOOL	GMCL1
			UBXN7	RARA
			TMEM187	C10orf4
			HCFC1	VASH1
			RHBDL3	NUMB
			PRKCZ	CROT
			RNF43	TP53TG1
			IZUMO1	MKL1
			RASIP1	ALOXE3
			ATAD2B	GRHL1
			NRBP2	TRIP6
			FAP	SNORD43
			C16orf53	RPL3
			PRRT2	WDR6
			TMEM159	ZBED4
			DNAH3	LAMP1
			TERF2	FANCA
			LOC100130015	NUDT12
			ANLN	SPATA4
			KIAA0895	TRMT61B
			DTNA	TSPAN4
			GNG12	POLR2L
			ZNF593	PVRL3
			MIB2	MGST2
			DDIT4	GMPPA
			TACSTD2	LSM3
			SPIN1	XPC
			ZBTB7B	CUBN
			ULK3	SUV420H2
			BRPF1	WDR43
			ZBTB20	RND3
			SPTBN2	ZNF584
			ZFYVE9	CD9
			FLOT2	BRD2
			ZFYVE19	SCHIP1
			DNAJC17	METTL7B
			MED18	PLIN3
			PVRL4	ERC1
			XPC	SCPEP1
			LSM3	MRAP2
			ROBLD3	TMEM170A
			UBQLN4	VSNL1
			CLSTN2	PCDHB3
			SH2D4B	RBM15B
			SSRP1	GNA11
			STK19	ZNF419
			DOM3Z	KIAA0947
			SGOL1	CALR
			CLIP2	CTNNA1
			ERC2	FAM100B
			FARP2	POP4
			SHC4	THOC2
			TMEM199	GATA3
			POLDIP2	FAM3A
			BRI3BP	SNORD1C
			LOC150381	RNF219
			C22orf26	PRPS1
			UBXN11	TIAM2
			SNORD113-2	FOXD2
			NFIA	GPATCH3
			2015-09-15	RWDD2A
			HS2ST1	PGM3
			ELL2	PLD5
			PSMF1	RAP2A
			CD59	PSMC3
			B4GALT4	C6orf89
			GNL1	DSN1
			ZFP91	CHMP4B
			LPXN	TCEB3C
			YIPF5	KATNAL2
			KCTD16	MED25
			LOC440356	RHOT2
			CDIPT	MLEC
			RPS6KA5	L3MBTL2
			CHRNE	AP2A1
			C1QTNF1	TTC9C
			EIF2B2	HNRNPUL2
			FCRLA	MTHFSD
			ITGA2	FLJ30679
			CCDC60	RPUSD3
			C16orf73	PPIL1
			ZCCHC16	NHEJ1
			SLC25A29	TCEB2
			VWA3B	PPM1B
			DCAF11	ZNF138
			ST3GAL4	FAM198A
			NLGN1	CDKN3
			SLC35F2	ZC3H7A
			TYSND1	AKR1B1
			CPNE1	HYAL2
			RBM12	C6orf134
			SH2B1	CINP
			ZNF204P	TECPR2
			STRN3	ANTXR1
			AP4S1	IRX2
			PPFIBP2	C5orf38
			DSC2	NFATC3
			2015-03-05	SELM
			SCNN1G	RPS5
			NR1H3	ANAPC11
			ACP2	THOC4
			PLEKHG5	SMARCB1
			TMCC3	LOC148189
			TTC5	CCND3
			NCKAP1	IMMT
			DHRS13	TPBG
			USH2A	HLA-DRB1
			RPLP0	PPP2R5A
			ZFAND1	ASF1B
			C20orf26	C5orf33
			CRNKL1	UBE2F
			BEGAIN	XPO7
			FAM104A	PMM2
			C17orf80	TMEM186
			ZNF205	CDC20
			MGC3771	SLC39A3
			POLR3E	SPRY4
			CLPP	PYGL
			PSMD14	POLR2E
			TTC33	NUP62
			SLC39A2	IL4I1
			OSGEP	ATF5
			APEX1	RAB8A
			MINPP1	PDCD5
			TSNAXIP1	EBF2
			MAP4K1	NEAT1
			HMG20B	PPA1
			TRERF1	HNRNPU
			TMPRSS13	L3MBTL3
			BTG4	SNX11
			C11orf88	CCNB2
			MIR34C	ADRB2
			SAR1A	SLC17A7
			GSK3B	ZNF267
			PIGL	TBX1
			NAV2	CNOT4
			MTIF2	TIA1
			KLC1	NHLRC3
			MLF1IP	C13orf23
			FRMD4A	TCP1
			UHMK1	MRPL18
			COL2A1	ZDHHC24
			PPP2R5A	ACTN3
			MAP3K9	HDAC9
			FOSB	USP8
			TDH	FAM71B
			PCGF3	ANK2
			ZNF2	CMKLR1
			C14orf23	BTBD19
			MRPL24	TCTEX1D4
			SBNO2	EGLN2
			HOOK2	CCNL2
			ST5	LOC148413
			HMGXB3	PHLDB1
			TIGD6	PLEKHG5
			CITED2	TTC18
			CABLES1	RNF39
			CCDC6	TG
			ZNF718	GDAP1
			PRR3	KIAA0776
			RHEBL1	APC
			SDCCAG8	ERRFI1
			CEP170	SPEF2
			YOD1	CENPT
			TTC39C	BTBD10
			VAC14	C19orf48
			C10orf11	JMJD5
			PGBD1	ODZ2
			C10orf125	TAF1C
			EIF5A2	C16orf70
			UQCRB	LOC100125556
			TNKS2	NUP155
			SCAP	BHLHB9
			ZADH2	CDCA8
			TSHZ1	MARCKS
			KCNIP2	CAMK2A
			DNAJB1	DUSP10
			FETUB	CHD1L
			STAP2	SLC25A28
			TMEM110	ANAPC7
			HLA-DMB	DPYSL3
			HNRNPF	RAPGEF4
			NFKBIZ	LDB2
			UFSP1	NFATC2IP
			ACHE	SIRT4
			SNORD59A	RBM4
			ATP5B	RPP14
			RNF217	ARL8B
			STAR	COMTD1
			BTD	SYAP1
			HACL1	C21orf49
			RTKN2	C21orf66
			DENND2C	SHARPIN
			UNC5A	MAF1
			TRAPPC2	ZNF181
			OFD1	ZMYND11
			RPL19	MRE11A
			RPSAP58	ANKRD49
			GPR120	C21orf7
			FAM103A1	CA2
			C19orf75	NKIRAS1
			DENR	RPL15
			RNF19B	ZNF576
			UMPS	IRGQ
			PRKCI	MTDH
			SFRS8	MPZL1
			ELF3	SH2B1
			CSNK1A1	CD320
			CASZ1	TEX2
			NDUFS2	HBA1
			CECR2	SFRS3
			VGLL4	PI4K2A
			KSR2	UBE2D3
			ZNF568	ZBTB33
			ZNF829	TROAP
			ZDHHC16	CLINT1
			EXOSC1	PSMB8
			C6orf52	GAN
			PAK1IP1	NDST1
			POLR1D	RBBP4
			LNX2	ZBTB8OS
			INHBE	FAM120C
			SLAMF1	FOXO3
			SH3RF2	UGDH
			C20orf111	UBE2A
			CDC40	SEC14L5
			WASF1	HOXC13
			TEX2	ST3GAL5
			C12orf48	TEAD1
			LANCL2	PMP22
			ZNF750	NRBP1
			C6orf129	DYRK2
			SON	CNTN1
			GART	CD1C
			SUPT6H	APLF
			SDF2	FBXO48
			C6orf173	NR2F2
			DZIP3	HMOX2
			KIAA1524	NMRAL1
			RBM26	NDUFA3
			TMEM27	GPRIN2
			SNRPF	MAGED2
			ZNF468	BAZ1B
			SPTLC1	NLRP3
			CDH1	C14orf21
			HIVEP2	DHRS1
			PTRF	FAM13A
			TRPV3	ABHD14B
			EPHA2	ABHD14A
			PPPDE1	HLA-L
			PLEKHF2	PIAS4
			IMPA1	METTL1
			SPAG1	FAM119B
			C7orf28A	KLHDC8A
			ISG20L2	STAM
			NPM3	ILF2
			EIF4B	PRMT6
			S100A9	NDE1
			PROCR	HBXIP
			TMC7	GLI1
			FAM98B	CCDC46
			C6orf176	SMAD1
			LOC441177	MTMR8
			CNBP	2015-09-11
			PIK3R4	ELMOD2
			RGL2	WDR81
			CRHBP	FKBP4
			ALDH18A1	SLC33A1
			GALNT7	KLHL7
			SEC11C	CD96
			LOC338651	N4BP2L2
			SLC37A3	THOP1
			PIP5K1C	KIAA2018
			HELB	CCPG1
			STX2	SNHG11
			SNX19	SNORA39
			IGFL3	PHACTR1
			GPN3	ZFP36
			C12orf24	TFAP4
			HS3ST2	NQO1
			PCSK1	KIAA0892
			BRIP1	SF4
			SH3TC1	ZNF445
			MYLK	CNOT6
			HCG22	MED7
			HOXD10	HLX
			SEMA4B	FAM91A1
			KRT18	LOC100272228
			GUCY1B2	CXorf40B
			LOC100189589	ATP2A1
			PAQR8	KLF12
			CCNH	GINS2
			MTL5	C20orf96
			ARHGEF10	FBXO30
			TGIF1	GNPDA2
			BMS1P1	CCDC77
			BMS1P5	PALB2
			ADSS	DCTN5
			UBE4A	KIF13A
			SERTAD4	TNFAIP6
			C1orf133	PIK3R2
			CLSPN	CYB5D1
			FLJ37307	LSMD1
			GALK2	ZNF488
			COPS2	DYRK3
			DYNLL1	LOC554203
			SFRS9	SPINLW1
			RTTN	LOC92249
			SNN	FAM76A
			FRK	SPRY2
			PLCXD2	MGMT
			TBR1	EIF2C3
			RPL32P3	CPAMD8
			CBX1	ZDHHC16
			TLR5	EXOSC1
			PYROXD1	GRASP
			GCC2	DIP2C
			GALNT9	RFWD3
			HECA	PCF11
			C3orf31	HN1L
			C12orf29	DPT
			GADD45GIP1	DAZAP1
			NIPAL3	USP5
			GBP6	CDCA3
			CAV1	CALM2
			ZMAT2	AP4E1
			PTPRB	SCAMP2
			GPR110	DLK1
			PEBP4	VPS13C
			EPCAM	CEBPG
			ST7OT4	NUBPL
			ST7OT1	EEF1D
			ST7	TIGD5
			ARHGAP1	SCAND2
			ZNF408	ENTPD4
			ALG3	NUP50
			ECE2	TXNDC17
			TMC8	KIAA0753
			HIST1H4H	DIP2B
			PC	BAIAP2
			LOC100128542	ADCY6
			CALB1	PHF6
			NRP2	LASS5
			INO80E	FRAS1
			HIRIP3	ICMT
			PDE3B	KIAA1409
			C10orf35	BTBD7
			IRAK1	BPHL
			MBNL2	LOC441208
			SGPL1	CHST12
			LOC100133991	WASF1
			TMEM63B	CDC40
			MRPL14	CDCA2
			ELOVL1	KCTD9
			CALML3	HNRNPUL1
			RAB3IP	SATB2
			EML2	TTYH1
			SELT	POLB
			S100A13	CNN2
			S100A1	CNOT8
			E2F7	ZNF318
			PXT1	GATAD2B
			KCTD20	GABARAP
			SH3BP4	WDR77
			TUFT1	ATP5F1
			CXorf26	OR4D2
			NOSIP	C13orf37
			PRRG2	C13orf34
			SMC3	GABBR1
			PPA2	ORC6L
			RNF121	VPS35
			LOC100133315	FZD4
			NDUFS4	NCRNA00188
			ARL8B	SNORD49B
			C10orf78	SNORD49A
			GCET2	C2orf52
			SLC17A6	P4HA1
			TP63	TUBB
			ARTN	BMS1
			CLN3	SAT1
			C1orf21	RBM46
			FHAD1	TMEM189
			GRINL1A	TMEM189-UBE2V1
			GCOM1	UBE2S
			HSF1	C11orf54
			GRID1	TAF1D
			FAM167A	ATMIN
			PURB	LOC338799
			PAN2	HSPH1
			PRMT3	PRKAG2
			TPM4	TSPAN11
			LOC441046	CCDC28A
			CEP164	THRAP3
			PERP	NF2
			ACAP2	C4orf52
			RPS14	CMTM3
			SLC25A28	IL1RAP
			APC2	SELK
			PDZK1IP1	PKIB
			RNF145	SERINC1
			UHRF1	INO80B
			C1QTNF6	ZMYM1
			GDPD1	CCDC21
			IGLON5	GDF7
			SCARF2	SLC4A1AP
			CUX1	SUPT7L
			FRMD8	DDX39
			SRPRB	PDIA6
			BOD1	KIAA0226
			PIK3R3	C11orf30
			FBXO9	SBNO2
			C2orf48	FHL2
			SPATS2	PNKD
			SFN	AAMP
			MRPS28	LRRC45
			NF1	STRA13
			GNB5	MIR639
			SSBP1	PRMT2
			FLJ40852	NT5E
			APOE	MAPK14
			FAM107B	C19orf73
			PIP5KL1	PPFIA3
			FAM111A	LOC100128164
			ESRP1	SEC62
			EFNA3	GXYLT1
			MTIF3	ZNF337
			LDB2	PLEKHA1
			EDN1	A1BG
			MANSC1	OSBP2
			IGDCC4	RPS6KA5
			ZNHIT6	LRRN3
			KIAA0040	IMMP2L
			WDR8	NXT1
			NOTCH4	VRK1
			CD164	DIAPH3
			DLX3	QARS
			FLJ45983	PDK2
			GATA3	SIK3
			AP3B2	RAP1A
			AKAP1	ANKHD1
			ANKS1A	ANKHD1-EIF4EBP3
			TAF11	MPP5
			SLC17A1	DSCR3
			RNF39	ZNF165
			COG5	GDF10
			DUS4L	ROR1
			PLEKHM3	RMND1
			RFX2	C6orf211
			HK2	HLA-A
			TBX19	GPR110
			GCA	CYC1
			KIAA1217	STK17B
			TMEM125	MRPL45
			C5orf24	LOXL1
			MRPS23	HIST1H2AD
			JUB	HIST1H2BF
			HDGF	HIST1H3D
			SDC4P	ADCY10
			PHIP	RHOA
			ADNP2	TCTA
			PRKG1	GLB1L2
			KCNJ10	NARS2
			CCNB1	ALG12
			LHCGR	CRELD2
			MFAP1	NEDD1
			NOX3	ACAP2
			WBP4	BEX4
			RQCD1	RAB1B
			USP37	C5orf15
			ANKRD34A	SLC39A1
			POLR3GL	TFG
			RPS15	STAG2
			FRMD5	CCDC96
			TTC8	TADA2B
			HIF1AN	NAGS
			ISY1	MYBL1
			USP7	CCDC99
			C19orf57	DCAF11
			CC2D1A	SGCD
			RBM41	MIR1203
			CMTM7	SKAP1
			ERI1	TTC21B
			BTBD8	MRPS9
			EBPL	WAPAL
			BAI1	SNORD45C
			OSGEPL1	RABGGTB
			RAB11FIP4	SH3RF3
			PAPD5	LOC100287216
			CCPG1	PTMA
			PPHLN1	RAF1
			ZCRB1	CLDND1
			BDNF	TBRG4
			TRAF6	GORASP1
			ZRANB2	TTC21A
			IGSF9	OAS2
			NAA20	FXC1
			C1orf25	ARFIP2
			C1orf26	TYK2
			SNCAIP	BUB1B
			FBXW11	CSNK2B
			CRTC3	BAT4
			EFNA1	RBL1
			ERCC4	GTPBP4
			ATPGD1	RPS15
			VPS45	HIST1H4J
			C16orf63	ALDH9A1
			VAV3	SLC1A5
			LNPEP	DYNC1LI1
			PMF1	KCTD18
			ZNF423	GTDC1
			NARS2	NEU1
			PI4K2A	PRDX6
			CDCA7	CLPTM1
			FTO	PAK4
			NBEA	ZNF566
			ZNF322A	ASAP2
			MKI67	KCTD6
			PAIP1	BLOC1S2
			PDE12	CEP350
			MTMR4	CAPS2
			MGC72080	BGLAP
			BNIP1	NBEAL1
			PRAGMIN	INTS1
			CDH9	TNFSF18
			TFPI2	SDHD
			FLJ37453	TIMM8B
			BAT2	NET1
			TNS3	MAP2K1
			GPATCH2	SNAPC5
			SPATA17	SMNDC1
			TJP2	TBC1D7
			SFRS6	FRG1
			MRPS18A	NRN1
			MAGI2	RBPJ
			GALNT10	PLCL2
			IFI16	CHUK
			PXN	EPN1
			ZNF793	VPS25
			WWOX	BMPER
			PRPF18	MYL12B
			SPG21	C6orf136
			GMPR2	FAM120B
			NEDD8	C20orf111
			LOC100132707	MS4A13
			CBFA2T3	SLC35B4
			COX18	RBM39
			RAB2B	ELOF1
			TOX4	ABCD2
			TPD52	ELAC2
			CBLB	GALK2
			RBBP5	COPS2
			LOC728276	AFAP1
			RASAL1	KIAA0922
			CALD1	PLA2G4D
			ZNF432	RABIF
			GPR176	SLC39A6
			ZNF248	ELP2
			LYPD3	FAM149B1
			GTF2IRD1	ECD
			PSMD4	TMEM98
			C2orf28	TEX9
			SLC5A6	PIN1
			SEC24D	FNTB
			GLIPR1L1	CDH18
			ZNF181	CEP250
			ATXN10	SLC25A14
			NUP43	BRE
			NVL	C19orf20
			WISP3	SAFB2
			NIPSNAP1	SAFB
			CA10	TMEM87B
			ZBTB45	CSMD1
			MDH2	ZW10
			C3orf22	CACNA2D4
			KLF5	BRWD3
			SYS1	WIPF2
			SYS1-DBNDD2	MED29
			EPB49	PAF1
			WWTR1	MEIS2
			TNRC6C	GBP1
			CDK5RAP1	TMEM136
			CACNA2D3	PTPRU
			SP5	PTPN9
			SETD2	GLRX3
			RNASEH2B	POP1
			ATP2C2	HRSP12
			CLCN7	TRNP1
			ZSCAN23	ZNF264
			SRCAP	TMSB15B
			CIB4	MIR1256
			COIL	PDE3A
			MIR423	IL13RA1
			CCDC55	APEX2
			TAF3	KRTAP2-4
			CDC42EP1	FZD1
			MAPKAPK3	SCN2B
			HNRNPAB	COMMD4
			AVPR2	RCAN1
			RNPC3	TMEM14B
			LOC145845	RAB8B
			HEXIM1	COQ5
			ARRDC4	UBE2M
			ZNF233	LOC100131691
			ITGB6	HES4
			PSMA5	FAM171A2
			CHRNA6	ITGB1
			RIMS3	JUNB
			CCDC150	ZNF57
			MIR484	DAB2
			NDE1	LOC285830
			KIAA0430	TAF15
			HOXA3	SRF
			ACVR1C	RBP4
			ECSIT	GNL3
			GRID2	PBRM1
			CAV2	PRRT1
			ADAMTS3	ING4
			NID2	RBAK
			LOC100188947	PIN4
			HAUS6	SPOCK1
			DNAJB6	ATP6V0D1
			HNRNPK	RAB40C
			RMI1	PPP3CA
			SH3BP5	CSPG4
			SIGIRR	ILF3
			GPAA1	LOC147727
			GPR139	APAF1
			KRT17	IKBIP
			MGRN1	PTGES3
			ATP5SL	AP1M1
			TNS4	CDC25C
			ARF4	OTP
			MKRN2	ASPM
			EPN3	PRRG2
			DAPP1	NOSIP
			C1orf69	EPHA10
			BIK	FAM98C
			BMF	EIF4EBP2
			KRT6C	ZNF407
			LOC100130987	RPS6KB2
			IL17C	CCAR1
			PDCL3	NEIL3
			C14orf167	C15orf33
			DHRS4	DTWD1
			TMEM52	STARD9
			LRRC23	RBMS3
			THYN1	KPNA3
			ACAD8	MINPP1
			SIK2	TMEM97
			RPS6KA2	CRYZL1
			C10orf91	FRMD5
			GATAD2B	ARPC5
			ATG10	RGL1
			CDC42EP3	TM2D3
			NKX2-5	GTPBP10
			SLC35E3	MTERFD3
			SNX8	PXDN
			PARD6B	CLK4
			KIAA1161	GLT25D2
			HOOK1	WDR89
			RSL24D1	MBLAC1
			ROBO1	RAD51L1
			POLR2D	SRP19
			OTUB2	SLC38A9
			MMD	C17orf61
			NKRF	DHX15
			HMGB2	LYRM2
			FAM5B	ATRX
			HS6ST2	C1orf74
			DCAF8	C14orf142
			IRX6	UBR7
			MRPL55	MLF2
			GTF2A1L	LIMA1
			RILP	PKNOX2
			SEC22B	DPF3
			C2orf15	TWF2
			TSGA10	TWIST1
			GIPC1	SPTBN1
			KCNJ15	PECI
			BCKDK	GPN1
			KRT15	CCDC121
			LOC344967	ULK1
			N4BP2	RGPD5
			VOPP1	RGPD8
			SIKE1	SDR39U1
			TECR	PPFIBP1
			NNT	PMS2
			ZBTB38	AIMP2
			PLD3	PLCH1
			NBR1	SSB
			TMEM106A	ADAM9
			C6orf124	TM2D2
			TMEM59	ADIPOR2
			C1orf83	GMEB2
			ZSWIM7	C17orf91
			TTC19	DNAJC10
			PPP3CB	CAPZA2
			SNX3	KIAA1967
			ZNF768	CTPS
			XYLT1	MID1
			CHMP4B	C18orf22
			SHANK2	FOSL1
			PLEKHF1	POLR2H
			ZNF217	DVL2
			C3orf52	KBTBD4
			C13orf18	NDUFS3
			DFFB	TRA2B
			KIAA0562	ZFAND2B
			DDX19B	DDX55
			LOC169834	HAT1
			IL20	TMEM45A
			TIPIN	LOC642846
			SFRS18	NGLY1
			MORN4	OXSM
			COL17A1	VTRNA1-1
			DCK	ESYT2
			PDGFRL	KANK2
			TCF25	PCDH18
			ZNF528	UTP3
			EFCAB2	NBPF1
			C16orf72	USP13
			LOC100130093	VTA1
			MYST1	EIF2C2
			KDM4A	DMRT1
			ICAM1	SFXN3
			NXPH1	PDZD7
			TRIM4	MTO1
			ERGIC3	DHX8
			ZNF57	PSMD5
			NOP56	LOC253039
			SNORD110	MEPCE
			VEPH1	ZCWPW1
			SPRED2	ARHGEF9
			PHLDB3	TSFM
			QPCTL	MTPAP
			SNRPD2	GRB2
			GALNT2	HLA-DPB2
			MTBP	NINJ1
			MRPL13	PDS5B
			HDDC3	GMFB
			UNC45A	FANCC
			LOC642846	ZMAT4
			GRM8	MPV17L2
			SLC35B1	PARD3
			TTC27	BAG2
			EPHA10	SREBF2
			SDHB	TNXB
			BEND6	CALM3
			UBL3	SLC6A5
			PPTC7	LAS1L
			OCRL	BLCAP
			ST8SIA2	NNAT
			C11orf52	PITPNB
			IFT172	LOC284900
			FOXO3	OBFC2B
			MYH9	HSPA13
			FUK	DGKQ
			HRC	TP53RK
			PON3	ZNF234
			SMYD5	NKX2-3
			DRD3	RCOR1
			MYO10	AP3M1
			C10orf10	ADK
			RASSF4	NAF1
			PPP1R8	STAM2
			NALCN	CFL2
			ATXN1L	SLC25A17
			ZMYM1	DMRT3
			FOSL1	IQSEC1
			C1orf159	CAPSL
			KIFAP3	SLC25A19
			C7orf41	KIAA1530
			MCC	RPA2
			CRABP2	ZDHHC9
			DDR1	XPO4
			PITPNM1	CACNA1C
			OR1L3	PLEKHO2
			C3orf50	RCC2
			TREH	C9orf130
			LOC652276	C9orf102
			ZNF615	PRPSAP1
			GPC5	ACO1
			HSF2	MZF1
			FUT3	WDR31
			KCNJ5	C19orf54
			SLCO5A1	SNRPA
			MPZL2	MCART6
			SDR16C5	DDX53
			SNORD74	2015-03-08
			ZBTB37	IMPDH1
			GAS5	NEIL2
			INTS7	TLE4
			DTL	RPL13AP5
			NRP1	RPL13A
			SHOX2	BMS1P4
			HSD17B8	NOL11
			VWA5A	SESN1
			GEFT	C6orf182
			FXR2	TOMM7
			SHBG	AGTPBP1
			NAF1	ITGB5
			GRAMD2	CCBL1
			SUSD3	LRRC8A
			ZNF37B	WSB1
			KIAA1279	GIPC1
			MRPL42	POU4F1
			GJB3	YLPM1
			MOBKL2B	WDR53
			IFNK	FBXO45
			TET1	C9orf103
			ZNF815	PIGN
			PIP4K2C	KIAA1468
			FRAT2	IFI27L1
			TNC	DDX24
			CCDC135	NAPA
			C7orf55	C14orf80
			PAX6	CHD3
			ECHDC3	STAU2
			MRPL28	RRS1
			DHX29	NOTCH2NL
			SKIV2L2	ZNF10
			ARHGAP19	NDUFA7
			CES8	RPS28
			TRPM1	KIAA1737
			ZNF823	SIVA1
			RAB25	RQCD1
			CCNYL1	USP37
			JMJD1C	C20orf7
			ITPK1	ESF1
			ZNF419	RNF187
			EIF2B1	ZNF22
			GTF2H3	C10orf25
			SDCBP2	LIMS2
			ITGBL1	TRAPPC1
			DCAF17	CNTROB
			METTL8	SMAD7
			SCN5A	FAM83F
			MBD5	CD274
			CWC22	TNRC6B
			MYO19	C9orf163
			PIGW	SEC16A
			DNAJC5B	DKC1
			NHEJ1	PSAT1
			PABPC1L	PILRB
			PPP1R3E	PMS2L1
			C7orf10	EDC3
			C7orf11	COX7A2L
			ZNF551	USP15
			PIK3R5	AIM1
			LOC285501	OGDH
			ACIN1	ELMO1
			PPFIA3	DNAL1
			NMT1	DCAF7
			DCAKD	SDPR
			TIPARP	MAT2B
			PCTP	NOL8
			LY6G6D	CENPP
			USP16	ZFAND6
			ZNF782	ABCC5
			UBAC1	FNDC3B
			ZNF781	SETD3
			CACNA2D2	CCNK
			ZMAT5	ODF2
			PI3	BIRC3
			MED25	TOR1AIP1
			KLHDC10	ZNF658
			TFRC	BNIP2
			TRAP1	MCM3
			ALOXE3	ZNF562
			PKM2	NF1
			MRPS10	AMZ2
[truncated: 2,403 more rows]
